# Supplementary material for: Tris(1,10-phenanthroline)iron(II) μ-oxido-bis­[trichloridoferrate(III)]
Source: Acta Crystallogr Sect E Struct Rep Online. 2011 Aug 11;67(Pt 9):m1232–3. doi: 10.1107/S1600536811031783 (PMC3200904; doi:10.1107/S1600536811031783)
Supplement: Supplementary file 1 [file e-67-m1232-sup1.cif]

##############################################################################
#                                                                            #
# This CIF contains the data in a paper accepted for publication in          #
# Acta Crystallographica Section E. It conforms to the requirements of       #
# Notes for Authors for Acta Crystallographica Section E, and has been       #
# peer reviewed under the auspices of the IUCr Commission on Journals.       #
#                                                                            #
# Full details of the Crystallographic Information File format               #
# are given in the paper "The Crystallographic Information File (CIF):       #
# a New Standard Archive File for Crystallography" by S. R. Hall, F. H.      #
# Allen and I. D. Brown [Acta Cryst. (1991), A47, 655-685].                  #
#                                                                            #
# The current version of the core CIF dictionary is obtainable from          #
# ftp://ftp.iucr.org/pub/cif_core.dic.                                       #
#                                                                            #
# Software is freely available for graphical display of the structure(s)     #
# in this CIF. For information consult the CIF software page                 #
# http://www.iucr.org/resources/cif/software.                                #
#                                                                            #
# This file may be used for bona fide research purposes within the           #
# scientific community so long as proper attribution is given to the journal # 
# article from which it was obtained.                                        #
#                                                                            #
##############################################################################
data_I
_audit_creation_method     SHELXL-97
_chemical_name_systematic
;
Tris(1,10-phenanthroline)iron(II) \m-oxido-bis[trichloridoferrate(III)]
;
_chemical_name_common     ?
_chemical_formula_moiety     'C36 H24 Fe N6 2+, Cl6 Fe2 O 2-'
_chemical_formula_sum     'C36 H24 Cl6 Fe3 N6 O'
_chemical_formula_iupac     '[Fe (C12 H8 N2)3] [Fe2 Cl6 O]'
_chemical_formula_weight     936.86
_chemical_melting_point     ?
_symmetry_cell_setting     triclinic
_symmetry_space_group_name_H-M     'P -1'
_symmetry_space_group_name_Hall     '-P 1'
loop_
    _symmetry_equiv_pos_as_xyz
    'x, y, z'
    '-x, -y, -z'
_cell_length_a     11.422(2)
_cell_length_b     13.357(3)
_cell_length_c     14.045(3)
_cell_angle_alpha     77.61(3)
_cell_angle_beta     89.16(3)
_cell_angle_gamma     65.99(3)
_cell_volume     1905.3(7)
_cell_formula_units_Z     2
_cell_measurement_reflns_used     ?
_cell_measurement_theta_min     3.08
_cell_measurement_theta_max     27.43
_cell_measurement_temperature     293(2)
_exptl_crystal_description     'chunk'
_exptl_crystal_colour     'dark red'
_exptl_crystal_size_max     0.38
_exptl_crystal_size_mid     0.20
_exptl_crystal_size_min     0.12
_exptl_crystal_density_diffrn     1.633
_exptl_crystal_density_meas     ?
_exptl_crystal_density_method     'not measured'
_exptl_crystal_F_000     940
_exptl_absorpt_coefficient_mu     1.587
_exptl_absorpt_correction_type     multi-scan
_exptl_absorpt_process_details     '(ABSCOR; Higashi, 1995)'
_exptl_absorpt_correction_T_min     0.5839
_exptl_absorpt_correction_T_max     0.8324
_exptl_special_details     ?
_diffrn_ambient_temperature     293(2)
_diffrn_radiation_type     MoK\a
_diffrn_radiation_wavelength     0.71075
_diffrn_radiation_source     'fine-focus sealed tube'
_diffrn_radiation_monochromator     graphite
_diffrn_measurement_device_type     'Rigaku R-AXIS RAPID'
_diffrn_measurement_method     'CCD_Profile_fitting'
_diffrn_detector_area_resol_mean     14.6306
_diffrn_reflns_number     18867
_diffrn_reflns_av_R_equivalents     0.0377
_diffrn_reflns_av_sigmaI/netI     0.0549
_diffrn_reflns_theta_min     3.08
_diffrn_reflns_theta_max     27.44
_diffrn_reflns_theta_full     27.44
_diffrn_measured_fraction_theta_max     0.991
_diffrn_measured_fraction_theta_full     0.991
_diffrn_reflns_limit_h_min     -14
_diffrn_reflns_limit_h_max     14
_diffrn_reflns_limit_k_min     -16
_diffrn_reflns_limit_k_max     17
_diffrn_reflns_limit_l_min     -18
_diffrn_reflns_limit_l_max     18
_diffrn_standards_number     ?
_diffrn_standards_interval_count     ?
_diffrn_standards_interval_time     ?
_diffrn_standards_decay_%     ?
_refine_special_details
;
Refinement of <i>F</i>^2^ against ALL reflections. The weighted <i>R</i>-factor
<i>wR</i> and goodness of fit <i>S</i> are based on <i>F</i>^2^, conventional
<i>R</i>-factors <i>R</i> are based on <i>F</i>, with <i>F</i> set to zero for
negative <i>F</i>^2^. The threshold expression of <i>F</i>^2^ >
\s(<i>F</i>^2^) is used only for calculating <i>R</i>-factors(gt) <i>etc</i>.
and is not relevant to the choice of reflections for refinement.
<i>R</i>-factors based on <i>F</i>^2^ are statistically about twice as large
as those based on <i>F</i>, and <i>R</i>- factors based on ALL data will be
even larger.
;
_reflns_number_total     8629
_reflns_number_gt     5284
_reflns_threshold_expression     I>2\s(I)
_refine_ls_structure_factor_coef     Fsqd
_refine_ls_matrix_type     full
_refine_ls_R_factor_all     0.1003
_refine_ls_R_factor_gt     0.0504
_refine_ls_wR_factor_gt     0.1227
_refine_ls_wR_factor_ref     0.1723
_refine_ls_goodness_of_fit_ref     1.138
_refine_ls_restrained_S_all     1.138
_refine_ls_number_reflns     8629
_refine_ls_number_parameters     469
_refine_ls_number_restraints     0
_refine_ls_hydrogen_treatment     constr
_refine_ls_weighting_scheme     calc
_refine_ls_weighting_details
         'calc w=1/[\s^2^(Fo^2^)+(0.0663P)^2^+2.5229P] where P=(Fo^2^+2Fc^2^)/3'
_atom_sites_solution_hydrogens     geom
_atom_sites_solution_primary     direct
_atom_sites_solution_secondary     difmap
_refine_ls_shift/su_max     0.000
_refine_ls_shift/su_mean     0.000
_refine_diff_density_max     1.020
_refine_diff_density_min     -1.140
_refine_ls_extinction_method     none
_refine_ls_extinction_coef     ?
loop_
    _atom_type_symbol
    _atom_type_description
    _atom_type_scat_dispersion_real
    _atom_type_scat_dispersion_imag
    _atom_type_scat_source
    'C' 'C' 0.0033 0.0016
                         'International Tables Vol C Tables 4.2.6.8 and 6.1.1.4'
    'H' 'H' 0.0000 0.0000
                         'International Tables Vol C Tables 4.2.6.8 and 6.1.1.4'
    'N' 'N' 0.0061 0.0033
                         'International Tables Vol C Tables 4.2.6.8 and 6.1.1.4'
    'O' 'O' 0.0106 0.0060
                         'International Tables Vol C Tables 4.2.6.8 and 6.1.1.4'
    'Cl' 'Cl' 0.1484 0.1585
                         'International Tables Vol C Tables 4.2.6.8 and 6.1.1.4'
    'Fe' 'Fe' 0.3463 0.8444
                         'International Tables Vol C Tables 4.2.6.8 and 6.1.1.4'
_computing_data_collection     'PROCESS-AUTO (Rigaku, 1998)'
_computing_cell_refinement     'PROCESS-AUTO (Rigaku, 1998)'
_computing_data_reduction     'CrystalStructure (Rigaku/MSC, 2004)'
_computing_structure_solution     'SHELXS97 (Sheldrick, 2008)'
_computing_structure_refinement     'SHELXL97 (Sheldrick, 2008)'
_computing_molecular_graphics     'SHELXTL (Sheldrick, 2008)'
_computing_publication_material     'SHELXTL (Sheldrick, 2008)'
loop_
    _atom_site_type_symbol
    _atom_site_label
    _atom_site_fract_x
    _atom_site_fract_y
    _atom_site_fract_z
    _atom_site_U_iso_or_equiv
    _atom_site_adp_type
    _atom_site_calc_flag
    _atom_site_refinement_flags
    _atom_site_occupancy
    _atom_site_symmetry_multiplicity
    _atom_site_disorder_assembly
    _atom_site_disorder_group
    Fe Fe1 0.77271(7) 0.70380(6) 0.21753(6) 0.0453(2) Uani d . 1 1 . .
    Fe Fe2 0.45222(7) 0.78460(8) 0.25534(7) 0.0592(2) Uani d . 1 1 . .
    Fe Fe3 0.63944(6) 0.23329(5) 0.26545(5) 0.03354(17) Uani d . 1 1 . .
    Cl Cl1 0.87079(12) 0.57349(12) 0.13308(12) 0.0588(4) Uani d . 1 1 . .
    Cl Cl2 0.88071(16) 0.64218(14) 0.36574(11) 0.0678(4) Uani d . 1 1 . .
    Cl Cl3 0.78594(18) 0.86418(12) 0.14353(12) 0.0726(5) Uani d . 1 1 . .
    Cl Cl4 0.4048(2) 0.64893(16) 0.34770(13) 0.0815(5) Uani d . 1 1 . .
    Cl Cl5 0.31464(15) 0.86581(16) 0.12050(13) 0.0815(5) Uani d . 1 1 . .
    Cl Cl6 0.4309(2) 0.9143(3) 0.3368(2) 0.1410(12) Uani d . 1 1 . .
    O O1 0.6116(4) 0.7255(4) 0.2250(4) 0.0808(14) Uani d . 1 1 . .
    N N1 0.6923(4) 0.0922(3) 0.3668(3) 0.0388(8) Uani d . 1 1 . .
    N N2 0.7466(4) 0.2671(3) 0.3528(3) 0.0376(8) Uani d . 1 1 . .
    N N3 0.7857(3) 0.1709(3) 0.1870(3) 0.0350(8) Uani d . 1 1 . .
    N N4 0.6082(4) 0.3749(3) 0.1681(3) 0.0372(8) Uani d . 1 1 . .
    N N5 0.5217(4) 0.2003(3) 0.1873(3) 0.0388(8) Uani d . 1 1 . .
    N N6 0.4822(3) 0.3024(3) 0.3321(3) 0.0390(9) Uani d . 1 1 . .
    C C1 0.6653(5) 0.0032(4) 0.3706(4) 0.0504(12) Uani d . 1 1 . .
    H H1 0.6160 0.0030 0.3186 0.060 Uiso calc R 1 1 . .
    C C2 0.7092(6) -0.0902(5) 0.4507(4) 0.0620(15) Uani d . 1 1 . .
    H H2 0.6884 -0.1508 0.4513 0.074 Uiso calc R 1 1 . .
    C C3 0.7815(6) -0.0918(5) 0.5265(4) 0.0633(15) Uani d . 1 1 . .
    H H3 0.8112 -0.1536 0.5793 0.076 Uiso calc R 1 1 . .
    C C4 0.8118(5) 0.0006(4) 0.5251(4) 0.0497(12) Uani d . 1 1 . .
    C C5 0.7658(4) 0.0887(4) 0.4445(4) 0.0420(11) Uani d . 1 1 . .
    C C6 0.8841(6) 0.0092(6) 0.6028(4) 0.0688(17) Uani d . 1 1 . .
    H H6 0.9149 -0.0494 0.6582 0.083 Uiso calc R 1 1 . .
    C C7 0.9084(6) 0.1003(6) 0.5973(4) 0.0676(17) Uani d . 1 1 . .
    H H7 0.9538 0.1042 0.6497 0.081 Uiso calc R 1 1 . .
    C C8 0.8658(5) 0.1921(5) 0.5122(4) 0.0504(12) Uani d . 1 1 . .
    C C9 0.7944(4) 0.1850(4) 0.4368(4) 0.0416(11) Uani d . 1 1 . .
    C C10 0.8893(5) 0.2893(5) 0.5004(4) 0.0602(15) Uani d . 1 1 . .
    H H10 0.9346 0.2985 0.5499 0.072 Uiso calc R 1 1 . .
    C C11 0.8450(5) 0.3699(5) 0.4156(4) 0.0564(14) Uani d . 1 1 . .
    H H11 0.8628 0.4333 0.4058 0.068 Uiso calc R 1 1 . .
    C C12 0.7732(5) 0.3570(5) 0.3440(4) 0.0494(12) Uani d . 1 1 . .
    H H12 0.7422 0.4136 0.2873 0.059 Uiso calc R 1 1 . .
    C C13 0.8717(4) 0.0659(4) 0.1962(4) 0.0451(11) Uani d . 1 1 . .
    H H13 0.8637 0.0097 0.2444 0.054 Uiso calc R 1 1 . .
    C C14 0.9742(5) 0.0355(5) 0.1367(4) 0.0533(13) Uani d . 1 1 . .
    H H14 1.0332 -0.0392 0.1462 0.064 Uiso calc R 1 1 . .
    C C15 0.9870(5) 0.1160(5) 0.0647(4) 0.0562(14) Uani d . 1 1 . .
    H H15 1.0552 0.0968 0.0252 0.067 Uiso calc R 1 1 . .
    C C16 0.8967(5) 0.2280(5) 0.0505(4) 0.0488(12) Uani d . 1 1 . .
    C C17 0.7975(4) 0.2507(4) 0.1139(3) 0.0363(10) Uani d . 1 1 . .
    C C18 0.8991(6) 0.3197(6) -0.0222(4) 0.0624(16) Uani d . 1 1 . .
    H H18 0.9632 0.3063 -0.0655 0.075 Uiso calc R 1 1 . .
    C C19 0.8106(6) 0.4249(5) -0.0291(4) 0.0588(15) Uani d . 1 1 . .
    H H19 0.8164 0.4832 -0.0759 0.071 Uiso calc R 1 1 . .
    C C20 0.7072(5) 0.4504(4) 0.0336(4) 0.0463(12) Uani d . 1 1 . .
    C C21 0.7017(4) 0.3619(4) 0.1050(3) 0.0379(10) Uani d . 1 1 . .
    C C22 0.6122(6) 0.5585(4) 0.0306(4) 0.0522(13) Uani d . 1 1 . .
    H H22 0.6130 0.6204 -0.0144 0.063 Uiso calc R 1 1 . .
    C C23 0.5188(5) 0.5719(4) 0.0942(4) 0.0503(12) Uani d . 1 1 . .
    H H23 0.4551 0.6432 0.0928 0.060 Uiso calc R 1 1 . .
    C C24 0.5192(5) 0.4778(4) 0.1619(4) 0.0428(11) Uani d . 1 1 . .
    H H24 0.4540 0.4882 0.2043 0.051 Uiso calc R 1 1 . .
    C C25 0.5450(5) 0.1474(4) 0.1150(4) 0.0455(11) Uani d . 1 1 . .
    H H25 0.6290 0.1156 0.0977 0.055 Uiso calc R 1 1 . .
    C C26 0.4467(6) 0.1377(5) 0.0631(4) 0.0591(14) Uani d . 1 1 . .
    H H26 0.4662 0.1009 0.0119 0.071 Uiso calc R 1 1 . .
    C C27 0.3247(6) 0.1815(5) 0.0876(5) 0.0640(16) Uani d . 1 1 . .
    H H27 0.2602 0.1735 0.0545 0.077 Uiso calc R 1 1 . .
    C C28 0.2949(5) 0.2394(4) 0.1632(4) 0.0498(12) Uani d . 1 1 . .
    C C29 0.3974(4) 0.2457(4) 0.2119(4) 0.0397(10) Uani d . 1 1 . .
    C C30 0.1686(5) 0.2942(6) 0.1940(5) 0.0660(17) Uani d . 1 1 . .
    H H30 0.0989 0.2925 0.1622 0.079 Uiso calc R 1 1 . .
    C C31 0.1479(5) 0.3481(5) 0.2676(5) 0.0646(17) Uani d . 1 1 . .
    H H31 0.0644 0.3830 0.2849 0.077 Uiso calc R 1 1 . .
    C C32 0.2513(5) 0.3525(4) 0.3196(4) 0.0506(13) Uani d . 1 1 . .
    C C33 0.3761(4) 0.3017(4) 0.2895(4) 0.0408(10) Uani d . 1 1 . .
    C C34 0.2381(5) 0.4033(5) 0.3984(5) 0.0640(16) Uani d . 1 1 . .
    H H34 0.1575 0.4389 0.4201 0.077 Uiso calc R 1 1 . .
    C C35 0.3444(6) 0.4002(5) 0.4429(5) 0.0634(16) Uani d . 1 1 . .
    H H35 0.3369 0.4314 0.4971 0.076 Uiso calc R 1 1 . .
    C C36 0.4660(5) 0.3501(5) 0.4081(4) 0.0517(13) Uani d . 1 1 . .
    H H36 0.5371 0.3505 0.4391 0.062 Uiso calc R 1 1 . .
loop_
    _atom_site_aniso_label
    _atom_site_aniso_U_11
    _atom_site_aniso_U_22
    _atom_site_aniso_U_33
    _atom_site_aniso_U_12
    _atom_site_aniso_U_13
    _atom_site_aniso_U_23
    Fe1 0.0378(4) 0.0458(4) 0.0546(5) -0.0166(3) 0.0088(3) -0.0176(3)
    Fe2 0.0421(4) 0.0729(6) 0.0750(6) -0.0270(4) 0.0207(4) -0.0364(5)
    Fe3 0.0321(3) 0.0315(3) 0.0363(4) -0.0117(3) 0.0047(3) -0.0094(3)
    Cl1 0.0447(7) 0.0568(8) 0.0797(10) -0.0154(6) 0.0089(7) -0.0369(7)
    Cl2 0.0802(10) 0.0777(10) 0.0498(8) -0.0375(9) -0.0072(7) -0.0122(7)
    Cl3 0.1030(12) 0.0447(8) 0.0744(10) -0.0344(9) 0.0205(9) -0.0150(7)
    Cl4 0.1150(14) 0.0870(12) 0.0655(10) -0.0621(12) 0.0340(10) -0.0241(9)
    Cl5 0.0482(8) 0.0802(11) 0.0802(11) 0.0078(8) -0.0025(8) -0.0149(9)
    Cl6 0.1111(16) 0.183(3) 0.226(3) -0.1023(18) 0.0912(19) -0.164(3)
    O1 0.041(2) 0.104(4) 0.107(4) -0.027(2) 0.020(2) -0.049(3)
    N1 0.040(2) 0.037(2) 0.040(2) -0.0161(18) 0.0058(17) -0.0100(17)
    N2 0.0375(19) 0.038(2) 0.038(2) -0.0161(17) 0.0071(17) -0.0113(17)
    N3 0.0319(18) 0.0342(19) 0.038(2) -0.0109(16) 0.0040(16) -0.0126(16)
    N4 0.0381(19) 0.032(2) 0.037(2) -0.0106(17) 0.0030(16) -0.0069(16)
    N5 0.039(2) 0.035(2) 0.041(2) -0.0148(18) 0.0003(17) -0.0065(17)
    N6 0.0362(19) 0.034(2) 0.046(2) -0.0123(17) 0.0098(17) -0.0128(17)
    C1 0.059(3) 0.037(3) 0.056(3) -0.023(3) 0.008(3) -0.007(2)
    C2 0.079(4) 0.046(3) 0.063(4) -0.033(3) 0.004(3) -0.003(3)
    C3 0.075(4) 0.042(3) 0.054(3) -0.015(3) -0.002(3) 0.008(3)
    C4 0.052(3) 0.047(3) 0.035(3) -0.012(3) -0.001(2) 0.003(2)
    C5 0.035(2) 0.044(3) 0.044(3) -0.012(2) 0.008(2) -0.011(2)
    C6 0.072(4) 0.068(4) 0.048(3) -0.021(3) -0.008(3) 0.007(3)
    C7 0.059(3) 0.086(5) 0.047(3) -0.022(3) -0.018(3) -0.006(3)
    C8 0.039(3) 0.067(4) 0.044(3) -0.019(3) -0.004(2) -0.019(3)
    C9 0.034(2) 0.049(3) 0.042(3) -0.015(2) 0.010(2) -0.015(2)
    C10 0.055(3) 0.081(4) 0.058(4) -0.033(3) -0.001(3) -0.032(3)
    C11 0.055(3) 0.063(4) 0.063(4) -0.033(3) 0.003(3) -0.022(3)
    C12 0.056(3) 0.051(3) 0.053(3) -0.030(3) 0.006(2) -0.019(2)
    C13 0.040(2) 0.040(3) 0.050(3) -0.011(2) 0.006(2) -0.014(2)
    C14 0.040(3) 0.052(3) 0.062(3) -0.009(2) 0.007(2) -0.023(3)
    C15 0.039(3) 0.074(4) 0.063(4) -0.022(3) 0.021(3) -0.035(3)
    C16 0.043(3) 0.060(3) 0.050(3) -0.025(3) 0.012(2) -0.019(3)
    C17 0.034(2) 0.042(3) 0.037(2) -0.018(2) 0.0058(19) -0.014(2)
    C18 0.067(4) 0.077(4) 0.056(4) -0.042(4) 0.025(3) -0.018(3)
    C19 0.075(4) 0.065(4) 0.047(3) -0.044(3) 0.017(3) -0.007(3)
    C20 0.055(3) 0.048(3) 0.043(3) -0.031(3) -0.001(2) -0.004(2)
    C21 0.041(2) 0.042(3) 0.036(2) -0.022(2) 0.002(2) -0.010(2)
    C22 0.072(4) 0.045(3) 0.047(3) -0.035(3) -0.006(3) -0.001(2)
    C23 0.060(3) 0.030(2) 0.058(3) -0.014(2) -0.007(3) -0.011(2)
    C24 0.043(3) 0.035(3) 0.044(3) -0.010(2) -0.002(2) -0.007(2)
    C25 0.050(3) 0.041(3) 0.048(3) -0.016(2) -0.002(2) -0.020(2)
    C26 0.067(4) 0.057(3) 0.060(4) -0.027(3) -0.008(3) -0.020(3)
    C27 0.065(4) 0.064(4) 0.073(4) -0.039(3) -0.008(3) -0.011(3)
    C28 0.039(3) 0.050(3) 0.055(3) -0.020(2) -0.009(2) 0.005(2)
    C29 0.036(2) 0.034(2) 0.046(3) -0.016(2) 0.003(2) 0.000(2)
    C30 0.041(3) 0.084(4) 0.068(4) -0.032(3) -0.006(3) 0.006(3)
    C31 0.031(3) 0.078(4) 0.064(4) -0.014(3) 0.003(3) 0.008(3)
    C32 0.037(2) 0.049(3) 0.052(3) -0.011(2) 0.010(2) 0.003(2)
    C33 0.037(2) 0.035(2) 0.046(3) -0.013(2) 0.008(2) -0.003(2)
    C34 0.045(3) 0.065(4) 0.067(4) -0.007(3) 0.024(3) -0.016(3)
    C35 0.063(4) 0.066(4) 0.059(4) -0.018(3) 0.028(3) -0.028(3)
    C36 0.053(3) 0.054(3) 0.049(3) -0.019(3) 0.013(2) -0.021(3)
_geom_special_details
;
All e.s.d.'s (except the e.s.d. in the dihedral angle between two l.s. planes)
are estimated using the full covariance matrix. The cell e.s.d.'s are taken
into account individually in the estimation of e.s.d.'s in distances, angles
and torsion angles; correlations between e.s.d.'s in cell parameters are only
used when they are defined by crystal symmetry. An approximate (isotropic)
treatment of cell e.s.d.'s is used for estimating e.s.d.'s involving l.s.
planes.
;
loop_
    _geom_bond_atom_site_label_1
    _geom_bond_atom_site_label_2
    _geom_bond_site_symmetry_2
    _geom_bond_distance
    _geom_bond_publ_flag
    Fe1 O1 . 1.747(4) ?
    Fe1 Cl1 . 2.2251(16) ?
    Fe1 Cl3 . 2.2350(17) ?
    Fe1 Cl2 . 2.2463(19) ?
    Fe2 O1 . 1.753(4) ?
    Fe2 Cl6 . 2.206(2) ?
    Fe2 Cl4 . 2.2424(19) ?
    Fe2 Cl5 . 2.247(2) ?
    Fe3 N1 . 1.972(4) ?
    Fe3 N3 . 1.976(4) ?
    Fe3 N6 . 1.981(4) ?
    Fe3 N4 . 1.983(4) ?
    Fe3 N2 . 1.985(4) ?
    Fe3 N5 . 1.985(4) ?
    N1 C1 . 1.335(6) ?
    N1 C5 . 1.367(6) ?
    N2 C12 . 1.334(6) ?
    N2 C9 . 1.367(6) ?
    N3 C13 . 1.324(6) ?
    N3 C17 . 1.361(6) ?
    N4 C24 . 1.320(6) ?
    N4 C21 . 1.357(6) ?
    N5 C25 . 1.322(6) ?
    N5 C29 . 1.370(6) ?
    N6 C36 . 1.331(6) ?
    N6 C33 . 1.363(6) ?
    C1 C2 . 1.407(8) ?
    C1 H1 . 0.9300 ?
    C2 C3 . 1.348(8) ?
    C2 H2 . 0.9300 ?
    C3 C4 . 1.407(8) ?
    C3 H3 . 0.9300 ?
    C4 C5 . 1.373(7) ?
    C4 C6 . 1.430(8) ?
    C5 C9 . 1.433(7) ?
    C6 C7 . 1.339(9) ?
    C6 H6 . 0.9300 ?
    C7 C8 . 1.439(8) ?
    C7 H7 . 0.9300 ?
    C8 C9 . 1.389(7) ?
    C8 C10 . 1.405(8) ?
    C10 C11 . 1.363(8) ?
    C10 H10 . 0.9300 ?
    C11 C12 . 1.388(7) ?
    C11 H11 . 0.9300 ?
    C12 H12 . 0.9300 ?
    C13 C14 . 1.402(7) ?
    C13 H13 . 0.9300 ?
    C14 C15 . 1.363(8) ?
    C14 H14 . 0.9300 ?
    C15 C16 . 1.401(8) ?
    C15 H15 . 0.9300 ?
    C16 C17 . 1.405(6) ?
    C16 C18 . 1.427(8) ?
    C17 C21 . 1.421(6) ?
    C18 C19 . 1.339(8) ?
    C18 H18 . 0.9300 ?
    C19 C20 . 1.434(7) ?
    C19 H19 . 0.9300 ?
    C20 C21 . 1.400(6) ?
    C20 C22 . 1.401(8) ?
    C22 C23 . 1.361(7) ?
    C22 H22 . 0.9300 ?
    C23 C24 . 1.403(7) ?
    C23 H23 . 0.9300 ?
    C24 H24 . 0.9300 ?
    C25 C26 . 1.412(7) ?
    C25 H25 . 0.9300 ?
    C26 C27 . 1.346(8) ?
    C26 H26 . 0.9300 ?
    C27 C28 . 1.403(8) ?
    C27 H27 . 0.9300 ?
    C28 C29 . 1.405(7) ?
    C28 C30 . 1.437(8) ?
    C29 C33 . 1.414(7) ?
    C30 C31 . 1.347(9) ?
    C30 H30 . 0.9300 ?
    C31 C32 . 1.427(8) ?
    C31 H31 . 0.9300 ?
    C32 C34 . 1.393(8) ?
    C32 C33 . 1.410(6) ?
    C34 C35 . 1.354(9) ?
    C34 H34 . 0.9300 ?
    C35 C36 . 1.407(7) ?
    C35 H35 . 0.9300 ?
    C36 H36 . 0.9300 ?
loop_
    _geom_angle_atom_site_label_1
    _geom_angle_atom_site_label_2
    _geom_angle_atom_site_label_3
    _geom_angle_site_symmetry_1
    _geom_angle_site_symmetry_3
    _geom_angle
    _geom_angle_publ_flag
    O1 Fe1 Cl1 . . 110.07(16) ?
    O1 Fe1 Cl3 . . 110.06(18) ?
    Cl1 Fe1 Cl3 . . 109.18(7) ?
    O1 Fe1 Cl2 . . 112.02(18) ?
    Cl1 Fe1 Cl2 . . 106.97(7) ?
    Cl3 Fe1 Cl2 . . 108.45(7) ?
    O1 Fe2 Cl6 . . 108.97(16) ?
    O1 Fe2 Cl4 . . 109.22(18) ?
    Cl6 Fe2 Cl4 . . 110.12(10) ?
    O1 Fe2 Cl5 . . 111.14(18) ?
    Cl6 Fe2 Cl5 . . 108.54(12) ?
    Cl4 Fe2 Cl5 . . 108.85(8) ?
    N1 Fe3 N3 . . 93.83(16) ?
    N1 Fe3 N6 . . 90.17(16) ?
    N3 Fe3 N6 . . 174.48(16) ?
    N1 Fe3 N4 . . 172.55(16) ?
    N3 Fe3 N4 . . 82.51(15) ?
    N6 Fe3 N4 . . 93.94(16) ?
    N1 Fe3 N2 . . 82.86(16) ?
    N3 Fe3 N2 . . 91.56(15) ?
    N6 Fe3 N2 . . 92.71(15) ?
    N4 Fe3 N2 . . 90.73(16) ?
    N1 Fe3 N5 . . 95.14(16) ?
    N3 Fe3 N5 . . 93.20(15) ?
    N6 Fe3 N5 . . 82.65(16) ?
    N4 Fe3 N5 . . 91.54(16) ?
    N2 Fe3 N5 . . 174.96(15) ?
    Fe1 O1 Fe2 . . 158.4(3) ?
    C1 N1 C5 . . 117.0(4) ?
    C1 N1 Fe3 . . 129.7(4) ?
    C5 N1 Fe3 . . 113.3(3) ?
    C12 N2 C9 . . 117.1(4) ?
    C12 N2 Fe3 . . 130.6(4) ?
    C9 N2 Fe3 . . 112.3(3) ?
    C13 N3 C17 . . 117.1(4) ?
    C13 N3 Fe3 . . 129.8(3) ?
    C17 N3 Fe3 . . 113.0(3) ?
    C24 N4 C21 . . 117.4(4) ?
    C24 N4 Fe3 . . 129.9(3) ?
    C21 N4 Fe3 . . 112.3(3) ?
    C25 N5 C29 . . 117.9(4) ?
    C25 N5 Fe3 . . 129.9(3) ?
    C29 N5 Fe3 . . 112.1(3) ?
    C36 N6 C33 . . 117.4(4) ?
    C36 N6 Fe3 . . 129.9(3) ?
    C33 N6 Fe3 . . 112.6(3) ?
    N1 C1 C2 . . 122.0(5) ?
    N1 C1 H1 . . 119.0 ?
    C2 C1 H1 . . 119.0 ?
    C3 C2 C1 . . 119.9(5) ?
    C3 C2 H2 . . 120.0 ?
    C1 C2 H2 . . 120.0 ?
    C2 C3 C4 . . 119.6(5) ?
    C2 C3 H3 . . 120.2 ?
    C4 C3 H3 . . 120.2 ?
    C5 C4 C3 . . 117.2(5) ?
    C5 C4 C6 . . 118.5(5) ?
    C3 C4 C6 . . 124.3(5) ?
    N1 C5 C4 . . 124.2(5) ?
    N1 C5 C9 . . 115.2(4) ?
    C4 C5 C9 . . 120.6(5) ?
    C7 C6 C4 . . 121.2(5) ?
    C7 C6 H6 . . 119.4 ?
    C4 C6 H6 . . 119.4 ?
    C6 C7 C8 . . 121.7(5) ?
    C6 C7 H7 . . 119.2 ?
    C8 C7 H7 . . 119.2 ?
    C9 C8 C10 . . 117.5(5) ?
    C9 C8 C7 . . 117.5(5) ?
    C10 C8 C7 . . 124.9(5) ?
    N2 C9 C8 . . 123.4(5) ?
    N2 C9 C5 . . 116.2(4) ?
    C8 C9 C5 . . 120.4(5) ?
    C11 C10 C8 . . 119.3(5) ?
    C11 C10 H10 . . 120.4 ?
    C8 C10 H10 . . 120.4 ?
    C10 C11 C12 . . 119.7(5) ?
    C10 C11 H11 . . 120.2 ?
    C12 C11 H11 . . 120.2 ?
    N2 C12 C11 . . 123.1(5) ?
    N2 C12 H12 . . 118.5 ?
    C11 C12 H12 . . 118.5 ?
    N3 C13 C14 . . 123.0(5) ?
    N3 C13 H13 . . 118.5 ?
    C14 C13 H13 . . 118.5 ?
    C15 C14 C13 . . 119.6(5) ?
    C15 C14 H14 . . 120.2 ?
    C13 C14 H14 . . 120.2 ?
    C14 C15 C16 . . 119.5(4) ?
    C14 C15 H15 . . 120.2 ?
    C16 C15 H15 . . 120.2 ?
    C15 C16 C17 . . 116.9(5) ?
    C15 C16 C18 . . 124.9(5) ?
    C17 C16 C18 . . 118.1(5) ?
    N3 C17 C16 . . 123.7(4) ?
    N3 C17 C21 . . 115.4(4) ?
    C16 C17 C21 . . 120.8(4) ?
    C19 C18 C16 . . 121.0(5) ?
    C19 C18 H18 . . 119.5 ?
    C16 C18 H18 . . 119.5 ?
    C18 C19 C20 . . 122.1(5) ?
    C18 C19 H19 . . 119.0 ?
    C20 C19 H19 . . 119.0 ?
    C21 C20 C22 . . 116.9(5) ?
    C21 C20 C19 . . 118.1(5) ?
    C22 C20 C19 . . 124.9(5) ?
    N4 C21 C20 . . 123.8(4) ?
    N4 C21 C17 . . 116.5(4) ?
    C20 C21 C17 . . 119.8(4) ?
    C23 C22 C20 . . 119.4(5) ?
    C23 C22 H22 . . 120.3 ?
    C20 C22 H22 . . 120.3 ?
    C22 C23 C24 . . 119.7(5) ?
    C22 C23 H23 . . 120.2 ?
    C24 C23 H23 . . 120.2 ?
    N4 C24 C23 . . 122.7(5) ?
    N4 C24 H24 . . 118.6 ?
    C23 C24 H24 . . 118.6 ?
    N5 C25 C26 . . 122.2(5) ?
    N5 C25 H25 . . 118.9 ?
    C26 C25 H25 . . 118.9 ?
    C27 C26 C25 . . 120.1(5) ?
    C27 C26 H26 . . 119.9 ?
    C25 C26 H26 . . 119.9 ?
    C26 C27 C28 . . 119.8(5) ?
    C26 C27 H27 . . 120.1 ?
    C28 C27 H27 . . 120.1 ?
    C27 C28 C29 . . 117.1(5) ?
    C27 C28 C30 . . 125.6(5) ?
    C29 C28 C30 . . 117.3(5) ?
    N5 C29 C28 . . 122.9(5) ?
    N5 C29 C33 . . 116.3(4) ?
    C28 C29 C33 . . 120.8(4) ?
    C31 C30 C28 . . 122.1(5) ?
    C31 C30 H30 . . 118.9 ?
    C28 C30 H30 . . 118.9 ?
    C30 C31 C32 . . 121.3(5) ?
    C30 C31 H31 . . 119.3 ?
    C32 C31 H31 . . 119.3 ?
    C34 C32 C33 . . 117.5(5) ?
    C34 C32 C31 . . 124.7(5) ?
    C33 C32 C31 . . 117.8(5) ?
    N6 C33 C32 . . 123.3(5) ?
    N6 C33 C29 . . 116.0(4) ?
    C32 C33 C29 . . 120.6(5) ?
    C35 C34 C32 . . 119.1(5) ?
    C35 C34 H34 . . 120.5 ?
    C32 C34 H34 . . 120.5 ?
    C34 C35 C36 . . 120.7(5) ?
    C34 C35 H35 . . 119.7 ?
    C36 C35 H35 . . 119.7 ?
    N6 C36 C35 . . 122.0(5) ?
    N6 C36 H36 . . 119.0 ?
    C35 C36 H36 . . 119.0 ?
loop_
    _geom_hbond_atom_site_label_D
    _geom_hbond_atom_site_label_H
    _geom_hbond_atom_site_label_A
    _geom_hbond_site_symmetry_A
    _geom_hbond_distance_DH
    _geom_hbond_distance_HA
    _geom_hbond_distance_DA
    _geom_hbond_angle_DHA
    C1 H1 Cl6 1_545 0.93 2.80 3.416(7) 124.9
    C11 H11 Cl2 . 0.93 2.82 3.740(7) 172.1
    C12 H12 N4 . 0.93 2.55 3.038(7) 113.1
    C25 H25 N3 . 0.93 2.62 3.098(7) 112.6
    C36 H36 N2 . 0.93 2.60 3.084(8) 113.0
data_global
_journal_date_recd_electronic     2011-07-26
_journal_date_accepted     2011-08-05
_journal_name_full     'Acta Crystallographica, Section E'
_journal_year     2011
_journal_volume     67
_journal_issue      9
_journal_page_first     m1232
_journal_page_last     m1233
_journal_paper_category     QM
_journal_coeditor_code     BG2417
_publ_contact_author_name     'Dr. Li Song'
_publ_contact_author_address
;
Department of Chemistry
Key Laboratory of Advanced Textile Materials and
Manufacturing Technology of Education Ministry
Zhejiang Sci-Tech University
Hangzhou 310018
People's Republic of China
;
_publ_contact_author_email     songli_spring@yahoo.com.cn
_publ_contact_author_fax     ?
_publ_contact_author_phone     (86)571-86843781
_publ_section_title
;
Tris(1,10-phenanthroline)iron(II) \m-oxido-bis[trichloridoferrate(III)]
;
loop_
    _publ_author_name
    _publ_author_address
    'Ling, Chun'
;
Department of Chemistry
Key Laboratory of Advanced Textile Materials and
Manufacturing Technology of the Education Ministry
Zhejiang Sci-Tech University
Hangzhou 310018
People's Republic of China
;
    'Song, Li'
;
Department of Chemistry
Key Laboratory of Advanced Textile Materials and
Manufacturing Technology of the Education Ministry
Zhejiang Sci-Tech University
Hangzhou 310018
People's Republic of China
;
    'Wang, Xinping'
;
Department of Chemistry
Key Laboratory of Advanced Textile Materials and
Manufacturing Technology of the Education Ministry
Zhejiang Sci-Tech University
Hangzhou 310018
People's Republic of China
;
