# Supplementary material for: Tris(1,10-phenanthroline)iron(II) μ-oxido-bis­[trichloridoferrate(III)]
Source: Acta Crystallogr Sect E Struct Rep Online. 2011 Aug 11;67(Pt 9):m1232–3. doi: 10.1107/S1600536811031783 (PMC3200904; doi:10.1107/S1600536811031783)
Supplement: Supplementary file 2 [file e-67-m1232-Isup2.hkl]

# 
# h,k,l, Fc-squared, Fo-squared, sigma(Fo-squared) and status flag 
# 
data_I
_shelx_title ' a in P-1' 
_shelx_refln_list_code          4 
_shelx_F_calc_maximum      330.00 
_exptl_crystal_F_000       940.00 
_reflns_d_resolution_high  0.7713 
 
loop_ 
 _symmetry_equiv_pos_as_xyz 
 'x, y, z' 
 '-x, -y, -z' 
 
_cell_length_a    11.4217 
_cell_length_b    13.3566 
_cell_length_c    14.0448 
_cell_angle_alpha  77.610 
_cell_angle_beta   89.164 
_cell_angle_gamma  65.991 
 
_shelx_F_squared_multiplier     1.000 
 
loop_ 
 _refln_index_h 
 _refln_index_k 
 _refln_index_l 
 _refln_F_squared_calc 
 _refln_F_squared_meas 
 _refln_F_squared_sigma 
 _refln_observed_status 
   2   0   0     7905.64     7477.12     60.85 o 
   3   0   0     7279.29     6779.34     85.35 o 
   4   0   0      945.36     1084.73     19.83 o 
   5   0   0      230.13      180.56     10.91 o 
   6   0   0      109.81       94.03     10.35 o 
   7   0   0      307.42      337.60     15.97 o 
   8   0   0      726.73      746.60     24.99 o 
   9   0   0     2280.76     2342.78     51.21 o 
  10   0   0       37.74       33.16     16.09 o 
  11   0   0       51.41       28.81     17.92 o 
  12   0   0      540.31      737.02     61.42 o 
  13   0   0      178.56      268.16     37.57 o 
 -13   1   0       48.30       61.07     41.84 o 
 -12   1   0      313.74      482.22     43.71 o 
 -11   1   0       33.43       32.79     21.63 o 
 -10   1   0      192.20      271.99     20.50 o 
  -9   1   0      180.30      193.94     18.23 o 
  -8   1   0      372.28      387.53     19.61 o 
  -7   1   0     1220.67     1178.31     36.66 o 
  -6   1   0     1028.26     1106.97     33.10 o 
  -5   1   0       59.91       24.65      8.04 o 
  -4   1   0      614.89      621.27     17.88 o 
  -3   1   0     1577.13     1427.17     32.08 o 
  -2   1   0     5594.41     5582.39     71.76 o 
  -1   1   0      476.27      609.29     15.24 o 
   2   1   0     6737.68     8112.42     62.76 o 
   3   1   0    21370.60    20277.39    180.81 o 
   4   1   0     1941.59     2131.55     25.61 o 
   5   1   0      165.54      193.60      9.81 o 
   6   1   0      250.18      254.23     11.72 o 
   7   1   0     1384.94     1360.21     25.22 o 
   8   1   0     3024.26     3034.58     49.16 o 
   9   1   0      392.01      415.54     33.91 o 
  10   1   0      138.17      169.06     15.77 o 
  11   1   0       41.62       25.26     14.27 o 
  12   1   0      514.04      623.49     62.08 o 
  13   1   0       78.84      100.01     25.94 o 
 -12   2   0      246.05      296.44     33.02 o 
 -11   2   0      202.80      256.98     28.88 o 
 -10   2   0       17.21       33.00     20.50 o 
  -9   2   0     1348.10     1374.28     39.82 o 
  -8   2   0      168.87      174.84     16.80 o 
  -7   2   0      806.25      801.23     27.53 o 
  -6   2   0     2393.30     2497.50     40.56 o 
  -5   2   0      855.36      807.71     33.63 o 
  -4   2   0        0.19        0.04      6.64 o 
  -3   2   0     1283.53     1329.71     71.40 o 
  -2   2   0       26.63       21.26      9.99 o 
  -1   2   0       24.21       54.90      9.75 o 
   0   2   0    26732.28    24948.70    342.37 o 
   1   2   0    32999.64    30996.12    594.21 o 
   2   2   0     2397.20     2420.33     40.75 o 
   3   2   0     6253.20     5602.59     51.45 o 
   4   2   0       56.21        5.16      6.12 o 
   5   2   0     1234.39     1308.26     19.32 o 
   6   2   0      513.18      504.47     11.69 o 
   7   2   0     2795.09     2822.35     35.56 o 
   8   2   0     2137.48     2017.19     39.89 o 
   9   2   0      140.21      119.27     12.19 o 
  10   2   0     1419.24     1385.22     30.19 o 
  11   2   0      152.59      127.91     17.07 o 
  12   2   0       52.55       53.13     19.64 o 
  13   2   0      231.66      337.69     47.33 o 
  14   2   0        0.24      -13.67     17.09 o 
 -12   3   0      443.76      506.90     98.60 o 
 -11   3   0      154.20      178.51     64.24 o 
 -10   3   0       70.69       37.94     19.82 o 
  -9   3   0      386.63      458.69     29.52 o 
  -8   3   0        1.03        9.93     12.90 o 
  -7   3   0       15.46       18.85     12.13 o 
  -6   3   0     1373.14     1419.37     38.49 o 
  -5   3   0        1.79        1.59      8.09 o 
  -4   3   0     1342.13     1513.62     40.70 o 
  -3   3   0      598.54      504.76     20.99 o 
  -2   3   0       34.38      150.77     15.23 o 
  -1   3   0     4970.91     4439.00    106.22 o 
   0   3   0     1291.38     1291.95     35.08 o 
   1   3   0     2867.58     2598.85     38.30 o 
   2   3   0     3324.25     3399.85     42.88 o 
   3   3   0     2688.86     2565.41     23.65 o 
   4   3   0     1610.87     1769.09     18.04 o 
   5   3   0     2447.46     2510.12     28.23 o 
   6   3   0      361.21      382.12     11.53 o 
   7   3   0        2.96       -3.63      4.95 o 
   8   3   0     7161.89     6940.63    110.55 o 
   9   3   0     3252.00     2894.47     72.12 o 
  10   3   0      391.96      400.86     16.21 o 
  11   3   0      156.75      165.60     15.76 o 
  12   3   0      179.85      180.64     22.04 o 
  13   3   0      299.76      339.45     36.48 o 
  14   3   0       19.65       33.06     17.84 o 
 -11   4   0      273.42      246.55     43.42 o 
 -10   4   0      269.39      289.73     29.28 o 
  -9   4   0        6.39       39.85     44.47 o 
  -8   4   0      140.22      175.49     21.70 o 
  -7   4   0      144.71      126.75     19.07 o 
  -6   4   0      305.16      335.66     21.43 o 
  -5   4   0     1492.88     1507.81     32.95 o 
  -4   4   0     2354.19     2376.83     48.98 o 
  -3   4   0      179.73      244.81     43.35 o 
  -2   4   0      102.72      129.56     14.72 o 
  -1   4   0       75.75      148.75     14.45 o 
   0   4   0     2232.13     2846.92     62.67 o 
   1   4   0     4595.42     3874.93     73.31 o 
   2   4   0     1696.71     1590.69     27.34 o 
   3   4   0     4736.33     4888.74     49.21 o 
   4   4   0     1802.34     1641.64     16.10 o 
   5   4   0      429.85      417.93     12.59 o 
   6   4   0        6.77        4.20      3.56 o 
   7   4   0     4567.20     4571.24     56.17 o 
   8   4   0     3812.61     3664.78     78.28 o 
   9   4   0      676.00      581.33     23.53 o 
  10   4   0        6.69        8.75      5.98 o 
  11   4   0      489.23      458.73     22.97 o 
  12   4   0       16.36       18.96     12.81 o 
  13   4   0       18.99       27.19     19.87 o 
  14   4   0       49.87       60.39     17.30 o 
 -11   5   0      256.15      338.97     54.26 o 
 -10   5   0        0.52       14.85     30.22 o 
  -9   5   0      361.87      360.59     30.93 o 
  -8   5   0      239.56      276.37     26.80 o 
  -7   5   0       68.57       62.29     16.03 o 
  -6   5   0      102.89      122.02     16.75 o 
  -5   5   0       82.48      100.85     12.92 o 
  -4   5   0     1236.74     1208.10     43.19 o 
  -3   5   0      104.65      150.48     23.25 o 
  -2   5   0      460.40      282.47     18.76 o 
  -1   5   0     1644.61     1419.78     44.80 o 
   0   5   0       18.68        5.78     18.52 o 
   1   5   0        3.80       14.58     18.79 o 
   2   5   0     4505.50     4997.79     78.43 o 
   3   5   0       38.11      126.28      7.67 o 
   4   5   0     4996.79     4683.70     48.75 o 
   5   5   0      218.42      177.68     11.39 o 
   6   5   0     1355.14     1221.67     14.02 o 
   7   5   0      784.11      771.85     12.01 o 
   8   5   0     1572.30     1519.54     19.70 o 
   9   5   0      900.04      835.18     16.27 o 
  10   5   0      756.07      755.18     23.25 o 
  11   5   0      129.97      117.36     10.97 o 
  12   5   0      103.64      118.94     14.53 o 
  13   5   0      325.15      290.34     27.79 o 
  14   5   0        0.29       28.25     36.13 o 
 -10   6   0       38.39       31.51     19.50 o 
  -9   6   0      179.13      210.48     27.05 o 
  -8   6   0        2.53        8.70     13.82 o 
  -7   6   0       75.01       52.30     24.24 o 
  -6   6   0      544.36      600.14     26.05 o 
  -5   6   0      184.71      217.39     20.10 o 
  -4   6   0     5232.82     5250.18    169.08 o 
  -3   6   0     1479.18     1499.13     59.25 o 
  -2   6   0      470.02      435.77     33.37 o 
  -1   6   0     2143.07     2203.44     61.35 o 
   0   6   0      678.80      624.30     30.35 o 
   1   6   0     8100.71     7640.56    147.80 o 
   2   6   0      688.42      659.58     17.23 o 
   3   6   0      183.86      152.64     11.39 o 
   4   6   0     4820.90     5245.29     90.74 o 
   5   6   0      787.33      811.04     20.11 o 
   6   6   0     2551.39     2585.82     26.74 o 
   7   6   0       87.79       90.84      6.15 o 
   8   6   0     1797.31     1756.17     36.69 o 
   9   6   0      845.16      826.53     12.82 o 
  10   6   0      159.47      168.80     12.49 o 
  11   6   0       67.68       52.68      8.65 o 
  12   6   0        0.70       -5.48     10.81 o 
  13   6   0      123.35       92.56     18.33 o 
  14   6   0       30.64       46.11     39.94 o 
  -9   7   0      103.47      115.83     36.92 o 
  -8   7   0       82.96       78.21     27.27 o 
  -7   7   0       56.05       51.76     16.81 o 
  -6   7   0      112.96       74.77     15.51 o 
  -5   7   0       24.92       12.45     13.33 o 
  -4   7   0      688.10      652.28     50.71 o 
  -3   7   0       65.40       72.65     27.59 o 
  -2   7   0     4073.05     3801.23    131.24 o 
  -1   7   0     2867.82     2845.87     79.22 o 
   0   7   0        6.10        7.09     13.40 o 
   1   7   0      522.49      532.47     28.11 o 
   2   7   0      932.49      968.34     21.91 o 
   3   7   0      339.45      293.03     10.81 o 
   4   7   0     1008.22      944.78     15.35 o 
   5   7   0     1100.33     1022.66     16.51 o 
   6   7   0       32.50       14.39      5.56 o 
   7   7   0     1149.95     1165.97     18.61 o 
   8   7   0      560.26      530.31     14.03 o 
   9   7   0      141.01      135.04      6.62 o 
  10   7   0      427.35      422.03     14.77 o 
  11   7   0      100.39       98.13      5.84 o 
  12   7   0        2.49       13.61     10.05 o 
  13   7   0       15.93       38.89     35.60 o 
  14   7   0      110.85      103.39     47.16 o 
  -8   8   0      356.43      328.73     36.40 o 
  -7   8   0       17.18       29.40     23.91 o 
  -6   8   0      174.99      189.64     19.18 o 
  -5   8   0       31.76       18.96     12.46 o 
  -4   8   0      808.63      856.70     59.91 o 
  -3   8   0     1857.04     1643.78     72.39 o 
  -2   8   0     1257.53     1200.38     56.49 o 
  -1   8   0      667.96      640.85     41.25 o 
   0   8   0      386.71      400.30     32.32 o 
   1   8   0     4383.30     4382.31    101.42 o 
   2   8   0     1094.31     1085.80     36.79 o 
   3   8   0      183.65      183.83     12.28 o 
   4   8   0      177.91      198.57      8.93 o 
   5   8   0       14.67        8.54      5.51 o 
   6   8   0       32.54       25.08      4.54 o 
   7   8   0       44.22       50.93      4.46 o 
   8   8   0      788.60      744.97     13.75 o 
   9   8   0      470.87      454.78      8.68 o 
  10   8   0        5.96       -0.65     15.52 o 
  11   8   0      371.39      405.20     79.94 o 
  12   8   0       24.56       10.94     33.20 o 
  13   8   0       53.72       88.04     38.87 o 
  14   8   0      199.29      273.13     57.15 o 
  -8   9   0       26.24      -16.55     43.09 o 
  -7   9   0        0.08       -4.04     10.53 o 
  -6   9   0        0.18        8.07     15.73 o 
  -5   9   0        1.11      -10.89     11.10 o 
  -4   9   0      549.05      581.86     56.23 o 
  -3   9   0      159.99      132.03     57.54 o 
  -2   9   0      958.15      953.66     53.86 o 
  -1   9   0     2036.77     1968.93     98.66 o 
   0   9   0     1542.28     1378.40     55.70 o 
   1   9   0       21.24       25.72     10.42 o 
   2   9   0       82.39       72.32     11.26 o 
   3   9   0        3.06       15.91     12.61 o 
   4   9   0      192.47      184.21     10.46 o 
   5   9   0      891.99      981.50     19.22 o 
   6   9   0     1678.15     1762.09     25.95 o 
   7   9   0        2.15       -1.46      2.53 o 
   8   9   0       36.83       48.10      4.53 o 
   9   9   0      632.77      677.69     41.27 o 
  10   9   0      122.61      111.25     24.41 o 
  11   9   0      612.17      700.02     68.58 o 
  12   9   0      487.49      481.54     45.00 o 
  13   9   0        5.48        4.49     26.60 o 
  14   9   0       45.11      107.45     36.50 o 
  -7  10   0      120.21      139.13     60.43 o 
  -6  10   0       60.97       88.15     50.32 o 
  -5  10   0       46.05       36.52     19.77 o 
  -4  10   0        9.72        0.39     20.63 o 
  -3  10   0      412.02      410.68     50.58 o 
  -2  10   0      359.01      359.84     44.01 o 
  -1  10   0        5.43       11.17     21.81 o 
   0  10   0        3.03       21.15     34.16 o 
   1  10   0       11.03        4.90     11.96 o 
   2  10   0      775.68      779.39     34.21 o 
   3  10   0        1.18        6.85      8.80 o 
   4  10   0     2502.42     2630.97     39.39 o 
   5  10   0      280.18      326.07     14.55 o 
   6  10   0       67.83       65.11     10.90 o 
   7  10   0        1.38       11.63     10.33 o 
   8  10   0      685.03      698.99     15.90 o 
   9  10   0      889.55      955.40     63.98 o 
  10  10   0      395.96      393.93     38.49 o 
  11  10   0       86.02      126.67     26.89 o 
  12  10   0      526.87      526.95     43.94 o 
  13  10   0       40.91       23.96     41.21 o 
  14  10   0       52.03       27.00     35.78 o 
  -6  11   0       57.40       40.46     47.69 o 
  -5  11   0        0.20       20.36     39.41 o 
  -4  11   0       21.24       28.90     36.79 o 
  -3  11   0      551.79      602.62     61.62 o 
  -2  11   0      130.23        3.15     22.99 o 
  -1  11   0      467.48      508.29     47.69 o 
   0  11   0       41.73       51.65     11.41 o 
   1  11   0        0.98       -1.41      8.06 o 
   2  11   0       45.47       41.54     10.02 o 
   3  11   0      507.08      504.55     17.54 o 
   4  11   0       97.07      132.43     13.22 o 
   5  11   0       94.70      114.97     12.55 o 
   6  11   0     2870.12     2896.85     39.83 o 
   7  11   0     1219.34     1241.55     20.21 o 
   8  11   0       67.59       77.15      4.99 o 
   9  11   0        6.49       11.75      4.29 o 
  10  11   0      121.08      102.60     36.13 o 
  11  11   0      200.76      230.83     56.43 o 
  12  11   0      100.91      104.16     36.67 o 
  13  11   0       33.24       64.52     29.95 o 
  14  11   0       62.57       88.35     35.63 o 
  -5  12   0      122.10      180.12     98.79 o 
  -4  12   0       16.80       19.71     38.49 o 
  -3  12   0      319.10      225.31     83.69 o 
  -2  12   0      107.77       -3.55     25.22 o 
  -1  12   0       19.43        3.02     21.55 o 
   0  12   0       38.56       54.20     16.95 o 
   1  12   0       16.50       19.79      9.33 o 
   2  12   0       17.07       26.15     10.77 o 
   3  12   0      326.26      352.39     16.76 o 
   4  12   0      896.95      823.00     29.71 o 
   5  12   0      291.95      282.21     14.72 o 
   6  12   0      485.54      491.55     15.30 o 
   7  12   0       10.57       15.08      6.05 o 
   8  12   0       74.52       73.75      7.19 o 
   9  12   0      838.11      797.75     12.41 o 
  10  12   0      190.99      198.51     41.78 o 
  11  12   0        8.21       25.62     30.87 o 
  12  12   0       67.47       65.82     38.76 o 
  13  12   0       54.68       50.71     41.51 o 
  -3  13   0      200.26      217.43     57.54 o 
  -2  13   0      196.57        2.36     43.22 o 
  -1  13   0      387.79      376.67     27.12 o 
   0  13   0      164.86      134.26     32.33 o 
   1  13   0        1.07       -0.74      8.32 o 
   2  13   0       24.38       28.49     10.62 o 
   3  13   0        4.86       11.10     10.70 o 
   4  13   0      260.40      209.04     16.19 o 
   5  13   0       51.39       53.67     11.94 o 
   6  13   0      632.49      634.74     34.60 o 
   7  13   0      912.79      949.30     28.11 o 
   8  13   0      322.23      293.07     10.76 o 
   9  13   0       91.02       96.57      8.33 o 
  10  13   0        1.87       -6.17     23.91 o 
  11  13   0      196.14      190.10     43.35 o 
  12  13   0       46.97       50.19     37.44 o 
  13  13   0        1.25       19.31     36.39 o 
  -2  14   0       17.89        9.77     22.06 o 
  -1  14   0       34.06        1.84     19.98 o 
   0  14   0      351.92      318.64     18.74 o 
   1  14   0        3.53        6.51      9.84 o 
   2  14   0       92.32       82.93     17.88 o 
   3  14   0       90.56       90.37     14.62 o 
   4  14   0       62.47       47.97     13.41 o 
   5  14   0      210.03      206.58     17.23 o 
   6  14   0        2.76       11.29      8.19 o 
   7  14   0       34.97       29.03      9.89 o 
   8  14   0        4.53       -2.61      5.04 o 
   9  14   0      227.80      309.39     65.03 o 
  10  14   0       65.07       91.70     35.34 o 
  11  14   0       78.21       56.89     56.89 o 
  12  14   0       29.23       30.87     34.95 o 
   0  15   0      211.84      289.16     41.19 o 
   1  15   0        0.11       14.31     23.98 o 
   2  15   0       38.48       23.70     11.62 o 
   3  15   0        0.01        9.80     10.12 o 
   4  15   0       80.69       85.13     17.22 o 
   5  15   0        0.44        9.65     11.71 o 
   6  15   0       13.13       23.46     11.27 o 
   7  15   0      133.75      177.15     16.43 o 
   8  15   0      124.08      162.12     33.37 o 
   9  15   0        4.53       13.40     38.49 o 
  10  15   0        7.77        3.02     22.47 o 
  11  15   0        8.80       30.35     52.55 o 
   2  16   0       21.96       19.74     31.16 o 
   3  16   0       12.49       40.99     19.42 o 
   4  16   0       44.88      100.77     20.53 o 
   5  16   0      135.59      166.99     23.85 o 
   6  16   0      129.89      138.29     35.14 o 
   7  16   0       24.89       16.95     10.60 o 
   8  16   0       13.34       17.21     22.86 o 
   9  16   0        0.42       -7.49     23.38 o 
  10  16   0      136.58      216.38     43.35 o 
  -9 -16   1       10.72       29.95     29.43 o 
  -6 -16   1      143.76      126.06     20.42 o 
  -5 -16   1       39.09       29.37     14.63 o 
  -4 -16   1      198.17      217.55     28.77 o 
  -3 -16   1       42.13        9.90     18.75 o 
 -11 -15   1        0.47       53.73     36.13 o 
 -10 -15   1        5.86       -6.83     24.96 o 
  -9 -15   1       50.51       84.74     34.03 o 
  -7 -15   1       31.30       22.77     11.23 o 
  -6 -15   1       86.90       67.96     11.72 o 
  -5 -15   1      175.97      200.75     22.11 o 
  -4 -15   1       79.10       56.06     13.04 o 
  -3 -15   1        6.52        5.08     11.29 o 
  -2 -15   1       30.78       10.27     19.05 o 
  -1 -15   1       61.76       51.55     45.00 o 
   0 -15   1       39.63       30.21     27.92 o 
 -12 -14   1        0.07      -15.50     52.94 o 
 -11 -14   1       56.52      111.01     41.25 o 
 -10 -14   1       78.42      128.35     38.49 o 
  -9 -14   1      143.54      144.91     36.79 o 
  -8 -14   1       72.10       56.32      9.71 o 
  -7 -14   1        7.53       13.41      7.33 o 
  -6 -14   1       37.22       37.38     11.19 o 
  -5 -14   1      144.29      224.11     16.55 o 
  -4 -14   1      308.05      338.82     23.02 o 
  -3 -14   1      174.06      225.54     17.05 o 
  -2 -14   1       69.11       74.91     16.37 o 
  -1 -14   1      231.63      279.90     23.26 o 
   0 -14   1      141.90      157.84     99.91 o 
   1 -14   1       13.32       -5.12     28.11 o 
   2 -14   1        0.34       17.74     60.83 o 
 -13 -13   1       99.16      133.74     49.66 o 
 -12 -13   1      115.13      171.58     48.08 o 
 -11 -13   1        0.07       -1.45     22.07 o 
 -10 -13   1        9.13        8.41     24.83 o 
  -9 -13   1      200.85      199.17     38.62 o 
  -8 -13   1       13.44       14.84      5.54 o 
  -7 -13   1       43.79       40.92     11.17 o 
  -6 -13   1      659.33      733.58     20.40 o 
  -5 -13   1      662.85      720.18     23.14 o 
  -4 -13   1       43.07       43.23     10.92 o 
  -3 -13   1       73.49       91.54     14.81 o 
  -2 -13   1       30.33       18.29     10.71 o 
  -1 -13   1      124.40      124.26     17.02 o 
   0 -13   1      283.24      252.46    133.35 o 
   1 -13   1       19.88        1.31     22.07 o 
   2 -13   1      439.47      540.35     64.77 o 
   3 -13   1        0.81        5.91     53.60 o 
 -13 -12   1       28.00       58.46     41.78 o 
 -12 -12   1       16.55       35.87     35.73 o 
 -11 -12   1        3.68      -16.68     29.56 o 
 -10 -12   1       44.98       47.56     32.06 o 
  -9 -12   1        0.14      -26.28     27.33 o 
  -8 -12   1      109.06      121.45      5.49 o 
  -7 -12   1       10.50        3.46      4.93 o 
  -6 -12   1      193.10      188.50     11.31 o 
  -5 -12   1      129.80      170.36     16.15 o 
  -4 -12   1      319.73      341.52     17.78 o 
  -3 -12   1     1751.40     1854.33     37.63 o 
  -2 -12   1       35.11       54.23     13.46 o 
  -1 -12   1      190.35      190.55     17.84 o 
   0 -12   1      362.31      334.09     41.78 o 
   1 -12   1      106.37      118.24     60.04 o 
   2 -12   1       43.97       47.43     35.73 o 
   3 -12   1        0.24       20.89     35.73 o 
   4 -12   1      219.49      216.11     59.12 o 
 -14 -11   1       40.07       26.28     42.30 o 
 -13 -11   1       52.04       56.75     68.18 o 
 -12 -11   1      241.04      301.77     55.18 o 
 -11 -11   1       20.30       39.28     33.50 o 
 -10 -11   1       31.09       21.81     46.38 o 
  -9 -11   1      440.62      415.28     46.24 o 
  -8 -11   1       38.17       37.96      3.42 o 
  -7 -11   1        0.13       -2.05      3.54 o 
  -6 -11   1     2051.20     2014.04     38.02 o 
  -5 -11   1      783.19      788.94     36.10 o 
  -4 -11   1      201.84      180.29     13.08 o 
  -3 -11   1      839.51      720.47     20.62 o 
  -2 -11   1      282.44      311.96     19.35 o 
  -1 -11   1       52.73       65.02     15.03 o 
   0 -11   1     1505.86     1373.54     63.59 o 
   1 -11   1       35.41       52.42     30.74 o 
   2 -11   1      865.68      810.46     61.35 o 
   3 -11   1       10.12       69.63     39.02 o 
   4 -11   1       56.20      133.35     79.09 o 
   5 -11   1        9.39       23.38     40.33 o 
   6 -11   1        3.07      -33.50     46.51 o 
 -14 -10   1       80.11       85.51     40.87 o 
 -13 -10   1       88.03       93.37     32.09 o 
 -12 -10   1     1223.93     1200.81     56.80 o 
 -11 -10   1        0.09      -16.55     47.56 o 
 -10 -10   1      313.55      393.08     49.53 o 
  -9 -10   1       36.93       53.21     29.30 o 
  -8 -10   1      266.59      273.52     36.65 o 
  -7 -10   1        3.35       14.05      3.69 o 
  -6 -10   1       31.75       31.67     13.44 o 
  -5 -10   1        1.05        2.37      4.79 o 
  -4 -10   1      386.88      348.85     15.56 o 
  -3 -10   1     1870.09     1739.61    108.91 o 
  -2 -10   1      335.92      359.59     38.82 o 
  -1 -10   1        4.82        3.81     15.24 o 
   0 -10   1      922.59      972.18     73.31 o 
   1 -10   1        0.80      -21.28     22.99 o 
   2 -10   1      112.86      112.06     35.34 o 
   3 -10   1       44.26       49.53     33.37 o 
   4 -10   1      210.29      222.03     49.79 o 
   5 -10   1      180.73      264.85     56.75 o 
   6 -10   1        5.25       14.01     18.64 o 
   7 -10   1      103.37      149.24    101.42 o 
 -14  -9   1      165.57      190.74     40.50 o 
 -13  -9   1        1.94       12.94     22.96 o 
 -12  -9   1      349.75      352.23     44.56 o 
 -11  -9   1      192.03      172.69     29.85 o 
 -10  -9   1       29.03       47.43     21.64 o 
  -9  -9   1       30.70       37.56     18.85 o 
  -8  -9   1      179.01      154.10     31.79 o 
  -7  -9   1        6.24        6.27      2.21 o 
  -6  -9   1     2106.63     2139.57     26.85 o 
  -5  -9   1     1784.01     1680.49     49.87 o 
  -4  -9   1      222.86      211.90      9.88 o 
  -3  -9   1       42.15       41.17     12.36 o 
  -2  -9   1      190.78      196.19     16.55 o 
  -1  -9   1       73.23       68.97     21.02 o 
   0  -9   1      563.20      564.52     39.02 o 
   1  -9   1      199.10      249.22     34.03 o 
   2  -9   1      242.99      248.83     38.23 o 
   3  -9   1        5.93       -7.49     37.31 o 
   4  -9   1       91.89       51.63     35.08 o 
   5  -9   1      151.72      130.59     72.13 o 
   6  -9   1       66.11       57.27     26.67 o 
   7  -9   1       14.71       15.67     21.84 o 
 -14  -8   1       36.18       23.53     40.27 o 
 -13  -8   1        1.03        9.34     25.10 o 
 -12  -8   1      343.48      381.68     56.75 o 
 -11  -8   1      115.01      124.60     26.47 o 
 -10  -8   1      353.66      346.17     41.19 o 
  -9  -8   1       85.53       46.29     22.85 o 
  -8  -8   1      839.87      815.09     33.66 o 
  -7  -8   1     1604.50     1550.76     58.86 o 
  -6  -8   1      318.01      282.23      8.26 o 
  -5  -8   1      850.60      872.37     25.97 o 
  -4  -8   1      128.22      129.03      8.54 o 
  -3  -8   1      430.55      394.31     28.64 o 
  -2  -8   1     1916.50     1887.69     52.55 o 
  -1  -8   1      728.18      679.08     34.42 o 
   0  -8   1      876.96      858.94     42.04 o 
   1  -8   1        8.00       23.65     34.03 o 
   2  -8   1      719.60      598.29     44.93 o 
   3  -8   1       73.23       65.82     30.09 o 
   4  -8   1       93.35      104.05     36.79 o 
   5  -8   1       65.76       76.33     37.70 o 
   6  -8   1        0.06       -3.94     11.99 o 
   7  -8   1       70.93       94.58     20.13 o 
   8  -8   1      271.69      306.79     38.45 o 
 -14  -7   1       21.08        2.76     28.25 o 
 -13  -7   1       68.55      101.96     30.79 o 
 -12  -7   1       19.86       30.40     22.84 o 
 -11  -7   1       50.63        8.49     21.58 o 
 -10  -7   1      703.47      665.81     58.46 o 
  -9  -7   1      362.71      362.21     28.60 o 
  -8  -7   1       48.43       53.60     16.77 o 
  -7  -7   1      954.80      902.99     31.54 o 
  -6  -7   1       92.54       90.18      7.66 o 
  -5  -7   1     3508.75     3362.08     35.59 o 
  -4  -7   1     7495.95     7951.14    108.29 o 
  -3  -7   1     1343.89     1486.63     27.06 o 
  -2  -7   1      108.50      141.62     16.82 o 
  -1  -7   1      580.38      647.55     30.22 o 
   0  -7   1     1213.18     1253.06     45.32 o 
   1  -7   1      685.46      649.39     39.28 o 
   2  -7   1      271.59      244.00     27.26 o 
   3  -7   1     1998.24     1905.11     63.85 o 
   4  -7   1      410.76      378.65     31.67 o 
   5  -7   1      257.81      235.29     42.83 o 
   6  -7   1       49.54       26.79     15.07 o 
   7  -7   1       39.10       25.22     18.00 o 
   8  -7   1      117.66      102.46     33.50 o 
   9  -7   1       10.26       -7.13     16.38 o 
 -14  -6   1       60.80      137.16     48.35 o 
 -13  -6   1       44.21       38.23     32.86 o 
 -12  -6   1      133.29      128.92     16.55 o 
 -11  -6   1      334.73      303.75     22.73 o 
 -10  -6   1       80.19       77.72      5.11 o 
  -9  -6   1     2036.85     1910.05     25.66 o 
  -8  -6   1       68.25       55.61     27.68 o 
  -7  -6   1     8909.27     8520.02    160.21 o 
  -6  -6   1        1.57      -10.83     17.37 o 
  -5  -6   1      205.47      215.05      5.36 o 
  -4  -6   1     3484.57     3696.08     39.80 o 
  -3  -6   1     7432.87     7844.50    105.34 o 
  -2  -6   1     8924.16     8927.65    164.48 o 
  -1  -6   1     1559.12     1527.77     42.57 o 
   0  -6   1     1826.63     1724.53     35.07 o 
   1  -6   1      693.11      638.81     24.60 o 
   2  -6   1     5417.80     5141.40     93.58 o 
   3  -6   1      348.06      332.08     27.13 o 
   4  -6   1      165.56      175.32     24.20 o 
   5  -6   1      970.18      875.02     61.09 o 
   6  -6   1       59.60       50.01     14.23 o 
   7  -6   1       61.04       77.03     21.09 o 
   8  -6   1       39.16       46.05     18.66 o 
   9  -6   1       61.52       81.99     22.44 o 
  10  -6   1        2.42       -7.08     17.01 o 
 -14  -5   1      155.69      152.66     48.35 o 
 -13  -5   1      188.76      205.25     15.48 o 
 -12  -5   1       73.41      101.11     11.55 o 
 -11  -5   1        0.84        2.13      5.84 o 
 -10  -5   1      853.62      810.24     22.70 o 
  -9  -5   1      757.01      710.42     15.11 o 
  -8  -5   1        5.34        9.30      6.09 o 
  -7  -5   1       33.20       20.74      2.64 o 
  -6  -5   1      827.88      745.15     25.11 o 
  -5  -5   1     3626.16     3495.60     56.82 o 
  -4  -5   1     8082.07     8186.09     76.20 o 
  -3  -5   1      639.12      682.99     18.71 o 
  -2  -5   1        4.62       10.25      8.41 o 
  -1  -5   1      148.98      187.52     12.40 o 
   0  -5   1     1016.31     1194.17     38.09 o 
   1  -5   1      182.60      161.85     14.96 o 
   2  -5   1      802.96      860.85     32.78 o 
   3  -5   1     7594.75     7553.80    118.91 o 
   4  -5   1      262.67      251.84     23.41 o 
   5  -5   1     3361.52     3398.05    102.80 o 
   6  -5   1       96.11       89.52     15.33 o 
   7  -5   1      103.46      144.24     17.92 o 
   8  -5   1      204.24      252.97     22.09 o 
   9  -5   1        0.05       -1.56     10.95 o 
  10  -5   1        7.67       27.26     20.08 o 
 -14  -4   1      138.96      135.45     44.54 o 
 -13  -4   1       17.93       14.20     12.28 o 
 -12  -4   1       63.72       55.98     14.55 o 
 -11  -4   1      812.70      785.70     30.33 o 
 -10  -4   1       40.39       30.35     12.57 o 
  -9  -4   1      128.53      122.75     12.97 o 
  -8  -4   1       77.38       88.78      5.64 o 
  -7  -4   1     3450.96     3188.72     32.36 o 
  -6  -4   1     2683.01     2595.52     23.06 o 
  -5  -4   1     1833.49     1713.24     45.47 o 
  -4  -4   1     1059.88      934.92     76.13 o 
  -3  -4   1      782.54     1098.50     14.22 o 
  -2  -4   1    16741.58    18624.00    716.79 o 
  -1  -4   1       48.77       29.37      9.70 o 
   0  -4   1       34.95       40.34     10.26 o 
   1  -4   1     1648.03     1598.74     33.21 o 
   2  -4   1      841.02     1013.72     40.33 o 
   3  -4   1     3080.91     2852.59     53.32 o 
   4  -4   1      347.69      338.86     26.61 o 
   5  -4   1      914.00      843.61     33.86 o 
   6  -4   1     1298.29     1263.21     31.46 o 
   7  -4   1      575.36      596.60     35.17 o 
   8  -4   1      179.73      216.34     20.64 o 
   9  -4   1        6.30       -7.92     13.31 o 
  10  -4   1       54.73       34.21     20.53 o 
  11  -4   1       54.96       83.51     29.53 o 
 -14  -3   1      108.21       83.32     26.65 o 
 -13  -3   1      431.96      505.43     32.48 o 
 -12  -3   1       18.13       41.25     20.92 o 
 -11  -3   1        6.09       20.89     12.07 o 
 -10  -3   1     1069.88     1114.37     31.61 o 
  -9  -3   1      214.94      224.09     11.27 o 
  -8  -3   1       18.92       11.58      5.43 o 
  -7  -3   1      250.20      228.10      8.11 o 
  -6  -3   1        9.06       12.61      4.02 o 
  -5  -3   1       55.69       39.14      6.49 o 
  -4  -3   1     9842.16     8858.76     88.33 o 
  -3  -3   1     1389.55     1292.63     59.64 o 
  -2  -3   1      132.12      157.14      9.79 o 
  -1  -3   1     5101.24     5565.13     69.73 o 
   0  -3   1    25601.67    25601.94    343.14 o 
   1  -3   1      630.10      756.47     28.77 o 
   2  -3   1      757.36      843.97     30.54 o 
   3  -3   1       13.60       17.94     13.31 o 
   4  -3   1     2339.57     2276.88     46.03 o 
   5  -3   1     1718.37     1684.05     41.99 o 
   6  -3   1     2180.50     2215.38     60.69 o 
   7  -3   1       20.90       35.38     17.36 o 
   8  -3   1      296.39      350.89     26.19 o 
   9  -3   1        2.52      -11.46     13.73 o 
  10  -3   1       92.24      112.24     24.16 o 
  11  -3   1       39.00       64.83     28.36 o 
  12  -3   1       15.30       40.08     31.79 o 
 -14  -2   1       71.08       65.63     27.47 o 
 -13  -2   1      136.34      204.46     26.22 o 
 -12  -2   1      130.09      142.14     28.21 o 
 -11  -2   1      141.29      126.56     20.72 o 
 -10  -2   1       96.41       81.67     15.55 o 
  -9  -2   1      140.07      170.44     10.96 o 
  -8  -2   1     1212.60     1205.27     25.08 o 
  -7  -2   1     2042.04     1911.82     26.09 o 
  -6  -2   1     9173.58     8454.27     80.96 o 
  -5  -2   1      958.39      821.36     15.06 o 
  -4  -2   1      796.12      881.97     11.85 o 
  -3  -2   1     5040.46     4853.76    117.87 o 
  -2  -2   1     2021.20     1895.55     32.90 o 
  -1  -2   1     2888.31     2795.31     31.71 o 
   0  -2   1      327.63      245.77     10.68 o 
   1  -2   1      387.88      383.27     23.32 o 
   2  -2   1     2267.09     2707.90     51.42 o 
   3  -2   1      872.93      667.69     26.66 o 
   4  -2   1     1599.95     1469.34     33.68 o 
   5  -2   1      686.20      670.35     19.73 o 
   6  -2   1     4109.95     3987.01     72.98 o 
   7  -2   1      632.31      587.87     22.78 o 
   8  -2   1     2286.15     2358.53     46.59 o 
   9  -2   1       17.42       31.05     16.74 o 
  10  -2   1       72.93       59.86     17.38 o 
  11  -2   1       10.89       21.78     20.14 o 
  12  -2   1       69.17       90.39     35.02 o 
 -13  -1   1       39.27       61.40     22.56 o 
 -12  -1   1       51.07       28.94     22.57 o 
 -11  -1   1      639.64      665.93     31.14 o 
 -10  -1   1       14.00       21.49     13.79 o 
  -9  -1   1     1463.18     1595.19     44.59 o 
  -8  -1   1      420.64      455.49     16.16 o 
  -7  -1   1      512.71      489.63     14.61 o 
  -6  -1   1      115.90       79.93      7.75 o 
  -5  -1   1        3.22        1.51      4.04 o 
  -4  -1   1      264.52      527.68     10.89 o 
  -3  -1   1    13858.67    12933.61    108.72 o 
  -2  -1   1       62.84       84.40      4.73 o 
   1  -1   1       14.76       11.61      6.22 o 
   2  -1   1      162.09      191.79     14.30 o 
   3  -1   1     2125.47     2078.78     38.15 o 
   4  -1   1     1686.62     1598.67     33.96 o 
   5  -1   1        1.91       11.82     10.09 o 
   6  -1   1     7350.19     7398.12     97.21 o 
   7  -1   1      917.32      995.96     34.99 o 
   8  -1   1      698.76      658.12     24.94 o 
   9  -1   1      291.99      288.03     20.81 o 
  10  -1   1       95.18       85.36     19.76 o 
  11  -1   1       33.78       28.34     15.79 o 
  12  -1   1       74.88       78.73     38.43 o 
  13  -1   1       75.46      128.35     46.38 o 
 -13   0   1      165.24      201.31     29.73 o 
 -12   0   1        4.68       16.46     21.34 o 
 -11   0   1      329.51      324.32     27.11 o 
 -10   0   1        0.57      -15.74     18.06 o 
  -9   0   1      819.16      868.45     52.62 o 
  -8   0   1      493.01      530.79     23.45 o 
  -7   0   1     2716.43     2616.38     88.43 o 
  -6   0   1     2978.94     2628.75     61.38 o 
  -5   0   1     1836.60     1499.54     21.47 o 
  -4   0   1        5.44       19.40      6.17 o 
  -3   0   1    12089.37    11872.14    107.73 o 
  -2   0   1     3317.83     4586.89     58.30 o 
   2   0   1     9188.66     8701.39    104.55 o 
   3   0   1     3011.66     2869.49     43.52 o 
   4   0   1     1767.18     1685.30     29.01 o 
   5   0   1     2012.52     2162.13     34.86 o 
   6   0   1     8149.82     8238.35    102.48 o 
   7   0   1     1766.70     1774.31     33.47 o 
   8   0   1     1632.35     1644.41     66.05 o 
   9   0   1      809.48      769.41     26.57 o 
  10   0   1      658.07      694.95     27.01 o 
  11   0   1       66.36       43.33     15.73 o 
  12   0   1       54.27       54.61     18.07 o 
  13   0   1       39.49       51.11     24.90 o 
 -13   1   1       17.91        5.28     23.06 o 
 -12   1   1       19.39       29.44     22.98 o 
 -11   1   1      238.77      240.57     26.13 o 
 -10   1   1       36.27       50.10     17.75 o 
  -9   1   1     1467.56     1408.12     46.91 o 
  -8   1   1      601.14      603.32     31.54 o 
  -7   1   1       20.18       18.45      9.05 o 
  -6   1   1     3100.31     2817.24     52.67 o 
  -5   1   1      416.12      337.64     12.75 o 
  -4   1   1       25.38        2.07      5.16 o 
  -3   1   1       11.72       39.23      5.95 o 
  -2   1   1     4346.10     4136.90     61.71 o 
  -1   1   1     2143.93     1755.71     22.73 o 
   2   1   1     2390.09     2078.08     23.29 o 
   3   1   1     5570.24     5313.46     55.53 o 
   4   1   1     6732.81     6055.53     66.27 o 
   5   1   1       40.94       33.29      7.82 o 
   6   1   1      730.42      622.41     17.30 o 
   7   1   1     2360.58     2418.40     38.42 o 
   8   1   1      667.60      657.83     23.22 o 
   9   1   1     1528.68     1466.16     40.23 o 
  10   1   1      274.74      309.40     25.46 o 
  11   1   1      121.67      111.81     18.69 o 
  12   1   1       45.71       21.18     13.99 o 
  13   1   1      251.56      348.92     55.83 o 
 -12   2   1       53.05       25.45     19.76 o 
 -11   2   1        0.87       -6.67     19.97 o 
 -10   2   1      124.13      123.09     20.99 o 
  -9   2   1       81.56      112.06     24.27 o 
  -8   2   1     1622.81     1698.56     49.46 o 
  -7   2   1      334.57      344.16     24.87 o 
  -6   2   1     6488.73     5931.89    174.49 o 
  -5   2   1      221.18      151.27     14.47 o 
  -4   2   1      279.77      267.50     11.33 o 
  -3   2   1     3324.91     3082.67     36.98 o 
  -2   2   1     1468.25     1417.16     24.27 o 
  -1   2   1      822.90      766.05     27.19 o 
   0   2   1        3.72       17.64      5.71 o 
   1   2   1    16383.90    14737.33    117.34 o 
   2   2   1      323.24      128.59      5.09 o 
   3   2   1     2988.05     3329.68     35.86 o 
   4   2   1      753.84      977.98     15.23 o 
   5   2   1       81.85      126.60      8.45 o 
   6   2   1     5020.74     4869.78     60.25 o 
   7   2   1     4731.52     4711.00     85.68 o 
   8   2   1     1011.13     1020.32     28.90 o 
   9   2   1      540.85      566.48     23.31 o 
  10   2   1      135.49      158.86     15.73 o 
  11   2   1      193.84      208.99     18.14 o 
  12   2   1       13.67       30.79     18.97 o 
  13   2   1       79.25       98.08     18.08 o 
  14   2   1       28.02       46.84     30.28 o 
 -12   3   1        2.73       -7.41     23.12 o 
 -11   3   1       79.47       89.90     22.33 o 
 -10   3   1      202.50      253.82     25.35 o 
  -9   3   1       88.88       80.02     24.53 o 
  -8   3   1      295.54      313.38     35.34 o 
  -7   3   1      482.61      514.67     43.35 o 
  -6   3   1      540.25      541.47     27.90 o 
  -5   3   1      204.03      176.47     13.69 o 
  -4   3   1     8476.15     9113.06    123.49 o 
  -3   3   1     7467.79     7143.19    150.82 o 
  -2   3   1      272.24      305.58     23.65 o 
  -1   3   1      344.47      289.42     22.86 o 
   1   3   1     4959.26     4389.72     85.08 o 
   2   3   1      584.33      500.67      8.40 o 
   3   3   1      463.46      605.47     10.49 o 
   4   3   1      228.56       98.29      8.40 o 
   5   3   1      378.77      325.49      9.94 o 
   6   3   1        3.04        4.33      4.44 o 
   7   3   1       28.90       26.36      6.70 o 
   8   3   1      174.67      200.21     14.56 o 
   9   3   1      846.96      855.01     33.35 o 
  10   3   1      622.64      580.91     22.65 o 
  11   3   1       68.66       91.13     15.90 o 
  12   3   1       12.28       19.13     14.64 o 
  13   3   1      286.44      331.22     47.07 o 
  14   3   1      458.06      460.34     33.60 o 
 -11   4   1        2.85       15.29     27.00 o 
 -10   4   1       15.68       19.45     17.14 o 
  -9   4   1      249.68      279.44     24.57 o 
  -8   4   1      372.49      411.17     32.41 o 
  -7   4   1      764.15      910.70     33.44 o 
  -6   4   1     2432.08     2483.50     49.24 o 
  -5   4   1     4014.62     4025.02     65.52 o 
  -4   4   1      369.34      370.61     22.20 o 
  -3   4   1       61.28       42.84     43.55 o 
  -2   4   1        0.80       -9.06     13.40 o 
  -1   4   1      938.84     1127.60     39.41 o 
   1   4   1      158.06      105.80      8.19 o 
   2   4   1     6550.96     6044.43     62.23 o 
   3   4   1     1391.92     1392.60     18.22 o 
   4   4   1     1415.96     1172.25     15.09 o 
   5   4   1       16.13        4.07      3.45 o 
   6   4   1      269.20      388.13      9.20 o 
   7   4   1     3156.96     2885.96     32.75 o 
   8   4   1      111.66      102.25      8.59 o 
   9   4   1     1172.14     1213.92     26.64 o 
  10   4   1       88.96       61.62     12.11 o 
  11   4   1      310.95      325.48     20.33 o 
  12   4   1       94.21      101.99     13.24 o 
  13   4   1       12.98       31.25     11.36 o 
  14   4   1        5.65        7.83     13.14 o 
 -11   5   1       30.31       41.65     20.23 o 
 -10   5   1      114.10      184.68     53.40 o 
  -9   5   1        0.79        1.06     12.24 o 
  -8   5   1       93.19      133.69     42.70 o 
  -7   5   1      221.51      257.69     21.35 o 
  -6   5   1     1406.71     1482.88     36.46 o 
  -5   5   1      648.08      647.45     22.10 o 
  -4   5   1      272.66      339.86     28.71 o 
  -3   5   1     4223.83     4198.25    125.20 o 
  -2   5   1     1237.74     1045.88     60.30 o 
  -1   5   1      106.84       63.98     29.43 o 
   0   5   1     1097.41     1253.98     39.94 o 
   1   5   1     2123.49     1781.76     27.10 o 
   2   5   1     2318.13     2268.35     27.40 o 
   3   5   1      336.73      290.73      8.79 o 
   4   5   1     2301.03     1978.67     20.21 o 
   5   5   1     6138.27     5860.44     52.84 o 
   6   5   1       27.60       57.26     13.61 o 
   7   5   1     2299.90     2151.92     26.39 o 
   8   5   1       15.03       18.39      6.51 o 
   9   5   1       92.44      108.80     11.07 o 
  10   5   1      501.44      503.72     21.20 o 
  11   5   1       49.07       73.14     13.23 o 
  12   5   1      116.87      121.69     12.11 o 
  13   5   1      121.97       93.27     12.56 o 
  14   5   1      294.81      366.58     32.61 o 
 -10   6   1       71.84       75.00     21.45 o 
  -9   6   1       14.51        6.73     18.96 o 
  -8   6   1      139.87      166.35     27.87 o 
  -7   6   1      463.06      519.81     80.07 o 
  -6   6   1       58.48       56.37     17.93 o 
  -5   6   1     2893.65     3101.20     62.90 o 
  -4   6   1     1974.07     2128.24     43.15 o 
  -3   6   1      149.80      230.17     31.00 o 
  -2   6   1      251.02      210.07     27.59 o 
  -1   6   1      596.09      567.28     32.58 o 
   0   6   1     3884.82     4029.70     89.34 o 
   1   6   1     2804.15     3019.71     42.77 o 
   2   6   1    13230.31    13700.05    176.00 o 
   3   6   1       20.40       12.75      5.27 o 
   4   6   1      135.93       97.05      5.62 o 
   5   6   1     1080.95     1037.94     13.76 o 
   6   6   1      424.49      409.81     10.49 o 
   7   6   1     1517.51     1364.17     20.24 o 
   8   6   1     3897.04     3799.06     40.61 o 
   9   6   1      221.99      268.03     15.93 o 
  10   6   1        2.63        5.49     12.36 o 
  11   6   1      788.86      785.04     25.55 o 
  12   6   1       19.52       10.88      8.20 o 
  13   6   1       36.29       44.17      9.07 o 
  14   6   1       46.89       53.60     42.57 o 
  -9   7   1        5.13        9.03     18.58 o 
  -8   7   1       88.19      130.61     19.16 o 
  -7   7   1        2.57       27.90     12.75 o 
  -6   7   1       12.27       14.80     14.90 o 
  -5   7   1      789.74      803.75     25.12 o 
  -4   7   1      651.08      648.99     21.05 o 
  -3   7   1      218.80      246.99     35.08 o 
  -2   7   1     1873.75     1786.19     64.37 o 
  -1   7   1      659.08      690.91     57.94 o 
   0   7   1     6193.12     6253.89    135.05 o 
   1   7   1       40.15       35.00      7.51 o 
   2   7   1     1810.75     1972.48     27.49 o 
   3   7   1      180.31      186.27     12.91 o 
   4   7   1     8629.03     8439.90    191.73 o 
   5   7   1    16873.50    16854.72    206.49 o 
   6   7   1     1367.62     1395.05     18.55 o 
   7   7   1       70.65       55.75      6.71 o 
   8   7   1      139.47      127.79      6.82 o 
   9   7   1      194.72      210.57     10.56 o 
  10   7   1       86.74       86.25      7.61 o 
  11   7   1      229.56      207.67      9.17 o 
  12   7   1      308.45      312.73     15.94 o 
  13   7   1        4.36        3.22      9.38 o 
  14   7   1      275.09      193.91     54.92 o 
  -9   8   1        5.96       -9.98     38.49 o 
  -8   8   1       16.99       28.95     17.54 o 
  -7   8   1      318.66      353.72     22.28 o 
  -6   8   1       97.80       89.12     14.15 o 
  -5   8   1      258.76      358.00     25.03 o 
  -4   8   1        0.50        5.42      9.66 o 
  -3   8   1       39.56       24.83     25.09 o 
  -2   8   1        8.85       11.17     20.49 o 
  -1   8   1       11.95       19.44     19.71 o 
   0   8   1      104.12      116.66     23.65 o 
   1   8   1        7.69        5.55      6.64 o 
   2   8   1    11016.25    11555.12    133.79 o 
   3   8   1     3103.94     2955.75     37.38 o 
   4   8   1      415.56      397.78     21.28 o 
   5   8   1       29.02       37.65      6.61 o 
   6   8   1     2979.29     3134.96     40.07 o 
   7   8   1      774.74      715.07     16.54 o 
   8   8   1      418.27      438.91     16.13 o 
   9   8   1       17.14       12.93      3.61 o 
  10   8   1       40.07       39.14      9.67 o 
  11   8   1      696.64      695.17     22.55 o 
  12   8   1      137.16      122.97      7.39 o 
  13   8   1       14.15      -36.26     36.26 o 
  14   8   1      264.52      477.03     65.16 o 
  -8   9   1       20.39       49.27     47.95 o 
  -7   9   1       21.65       52.42     44.93 o 
  -6   9   1       61.42       25.70     11.59 o 
  -5   9   1      110.49       70.62     46.64 o 
  -4   9   1      636.11      641.90     41.97 o 
  -3   9   1       71.38       69.50     32.32 o 
  -2   9   1       40.71       51.63     27.98 o 
  -1   9   1       79.34       53.21     40.60 o 
   0   9   1      784.79      773.61     32.98 o 
   1   9   1      445.83      445.64     20.56 o 
   2   9   1       71.46       77.96     10.91 o 
   3   9   1      132.56      152.36     10.00 o 
   4   9   1     1703.42     1644.41     27.26 o 
   5   9   1     5950.53     6216.50    160.80 o 
   6   9   1       20.78       24.45      6.34 o 
   7   9   1       95.01       84.69      8.32 o 
   8   9   1        1.79        3.13      3.91 o 
   9   9   1       25.10       31.99      9.37 o 
  10   9   1      803.09      728.82     28.95 o 
  11   9   1        2.45        9.10      5.94 o 
  12   9   1      178.40      256.81     40.92 o 
  13   9   1      102.64      141.03     34.00 o 
  14   9   1      192.74      175.52     85.39 o 
  -7  10   1       50.17       24.57     44.01 o 
  -6  10   1       35.58       15.50     36.92 o 
  -5  10   1      206.85      220.96     64.11 o 
  -4  10   1        9.42       15.08     11.36 o 
  -3  10   1        4.27       -8.41     25.36 o 
  -2  10   1       84.75       45.59     46.51 o 
  -1  10   1       54.10       73.57     27.98 o 
   0  10   1       70.08       71.91     13.95 o 
   1  10   1        9.92        3.83      5.66 o 
   2  10   1      105.16       99.18     11.36 o 
   3  10   1     4207.70     4079.40     56.09 o 
   4  10   1      696.42      630.40     16.56 o 
   5  10   1       86.76       89.11     10.83 o 
   6  10   1       29.09       45.92      8.86 o 
   7  10   1       62.42       49.33      7.95 o 
   8  10   1       91.78       99.98     19.32 o 
   9  10   1      133.78      120.05      7.20 o 
  10  10   1       79.39       69.56      7.52 o 
  11  10   1      247.69      262.21     31.10 o 
  12  10   1      177.50      253.91    111.93 o 
  13  10   1      578.56      607.88     49.34 o 
  14  10   1       46.56       51.50     42.57 o 
  -6  11   1       11.70       22.47     43.09 o 
  -5  11   1        7.33       -0.79     42.04 o 
  -4  11   1        5.71        5.12     28.38 o 
  -3  11   1       58.99       -4.07     25.62 o 
  -2  11   1       10.53       31.40     30.09 o 
  -1  11   1       45.41       76.61     13.40 o 
   0  11   1      150.08      161.76     21.48 o 
   1  11   1      236.60      258.92     13.47 o 
   2  11   1      483.27      472.65     16.94 o 
   3  11   1      491.38      580.78     19.47 o 
   4  11   1      319.19      366.47     19.15 o 
   5  11   1      771.47      771.49     23.19 o 
   6  11   1      999.64     1050.25     40.73 o 
   7  11   1      210.05      201.73     11.49 o 
   8  11   1       82.57       71.23      9.56 o 
   9  11   1       24.33       28.58     11.40 o 
  10  11   1      280.89      245.49      5.34 o 
  11  11   1      243.72      206.44     29.73 o 
  12  11   1      446.03      443.98     49.23 o 
  13  11   1      365.70      495.95     56.81 o 
  14  11   1       42.71       36.67     38.84 o 
  -5  12   1        1.30      -24.30     42.43 o 
  -4  12   1      605.69      625.88     74.75 o 
  -3  12   1       16.29        1.58     25.62 o 
  -2  12   1      500.66      517.24     23.68 o 
  -1  12   1        5.65        9.70      7.65 o 
   0  12   1        2.88        1.79      6.25 o 
   1  12   1      157.35      135.31     12.36 o 
   2  12   1      298.31      253.62     19.68 o 
   3  12   1       36.84       55.47     10.55 o 
   4  12   1     1793.34     1891.51     35.97 o 
   5  12   1      302.79      331.23     14.45 o 
   6  12   1        3.85       14.12      7.27 o 
   7  12   1      438.77      433.16     15.94 o 
   8  12   1      487.70      510.90     15.86 o 
   9  12   1       40.89       42.79      6.60 o 
  10  12   1      223.18      189.86     37.84 o 
  11  12   1       61.23       59.91     33.30 o 
  12  12   1       74.57       65.31     26.93 o 
  13  12   1      521.73      526.04     46.88 o 
  -4  13   1        0.08       43.02     28.95 o 
  -3  13   1       14.12       -1.23     16.65 o 
  -2  13   1      170.04       99.70     77.05 o 
  -1  13   1       74.70       89.48     29.01 o 
   0  13   1      583.55      637.53     23.00 o 
   1  13   1      332.16      440.19     28.35 o 
   2  13   1        2.37       -4.19     13.99 o 
   3  13   1        0.56       12.87     12.47 o 
   4  13   1      316.02      292.12     15.68 o 
   5  13   1      240.35      275.14     25.80 o 
   6  13   1      716.83      795.18     29.87 o 
   7  13   1       23.05       16.38      7.58 o 
   8  13   1      153.91      174.82     11.80 o 
   9  13   1      110.04      107.52      8.92 o 
  10  13   1        5.52       25.22     27.72 o 
  11  13   1        0.89      -31.27     31.27 o 
  12  13   1       63.19       72.91     39.81 o 
  13  13   1       65.45       61.22     68.84 o 
  -2  14   1       55.84        1.72     17.60 o 
  -1  14   1        0.16        8.12     19.44 o 
   0  14   1       43.42       33.94     26.90 o 
   1  14   1      257.09      270.79     16.59 o 
   2  14   1       90.41       83.69     17.99 o 
   3  14   1      753.65      782.30     24.38 o 
   4  14   1      562.24      589.93     49.78 o 
   5  14   1       45.97       39.27     10.84 o 
   6  14   1       67.91       74.69     17.56 o 
   7  14   1       48.78       46.80     11.14 o 
   8  14   1       64.80       41.30     22.56 o 
   9  14   1       45.39       29.42      7.78 o 
  10  14   1       37.76       62.67     31.53 o 
  11  14   1        0.99       19.97     29.69 o 
  12  14   1       25.37       68.32     38.76 o 
  -1  15   1       60.64       11.51     27.04 o 
   0  15   1       50.54       36.08     26.74 o 
   1  15   1      204.81      217.82     30.93 o 
   2  15   1       16.67       29.75     14.01 o 
   3  15   1       37.48       38.50     14.94 o 
   4  15   1       16.80       13.76     11.21 o 
   5  15   1      146.02      150.08     14.71 o 
   6  15   1      222.58      242.59     15.59 o 
   7  15   1       78.51       61.45     11.09 o 
   8  15   1       22.93       24.35      9.85 o 
   9  15   1        0.88       14.98     24.17 o 
  10  15   1       43.92       78.96     33.63 o 
  11  15   1        0.11      -14.06     27.85 o 
   1  16   1       39.27       28.50     28.70 o 
   2  16   1       11.20       16.50     22.93 o 
   3  16   1      178.53      200.15     95.64 o 
   4  16   1       95.71       99.63     25.62 o 
   5  16   1       22.36       25.33     11.25 o 
   6  16   1        0.26       -0.91      9.60 o 
   7  16   1       53.18       33.65     11.42 o 
   8  16   1        0.39      -14.58     21.15 o 
   9  16   1        3.55      -16.55     24.44 o 
  10  16   1       15.11       17.60     26.54 o 
   5  17   1       40.15       30.87     13.74 o 
   6  17   1       43.92       56.11     20.24 o 
   7  17   1        9.98       14.62     11.38 o 
  -6 -16   2       58.77       62.04     32.32 o 
  -5 -16   2       80.01       85.62     27.68 o 
  -4 -16   2       28.62       53.62     22.66 o 
  -3 -16   2        2.08      -22.73     23.65 o 
 -10 -15   2        5.72      -33.63     33.76 o 
  -6 -15   2       13.67       50.68     20.56 o 
  -5 -15   2       21.19       18.13     12.21 o 
  -4 -15   2       42.53       68.49     16.71 o 
  -3 -15   2       20.83        8.58     16.52 o 
  -2 -15   2        2.67        4.59     14.54 o 
  -1 -15   2       30.22       20.64     20.05 o 
 -12 -14   2       15.23       40.46     39.94 o 
 -11 -14   2        5.12       26.01     34.03 o 
 -10 -14   2      148.71      298.88     48.08 o 
  -9 -14   2      129.22      123.10     38.10 o 
  -8 -14   2       22.09       11.04     22.99 o 
  -7 -14   2       41.44       18.99      9.95 o 
  -6 -14   2       69.92       63.00     10.51 o 
  -5 -14   2       78.47       97.07     14.43 o 
  -4 -14   2        2.13       18.78     11.74 o 
  -3 -14   2        7.34       -5.32     10.45 o 
  -2 -14   2       43.32        6.46     13.14 o 
  -1 -14   2       24.09       17.47     15.31 o 
   0 -14   2       16.83       -2.89     23.65 o 
   1 -14   2       66.63       -5.52     28.90 o 
 -12 -13   2       44.88       29.17     37.18 o 
 -11 -13   2       77.16      115.09     41.25 o 
 -10 -13   2       10.80        6.70     24.96 o 
  -9 -13   2        0.20       -5.39     22.86 o 
  -8 -13   2       19.91       -1.13     10.98 o 
  -7 -13   2       76.28       68.05      9.34 o 
  -6 -13   2      350.08      356.49     14.64 o 
  -5 -13   2       11.48       10.97     11.40 o 
  -4 -13   2      296.47      287.65     18.17 o 
  -3 -13   2       42.21       59.30     14.25 o 
  -2 -13   2      198.94      221.65     30.74 o 
  -1 -13   2        1.79       -6.96     11.66 o 
   0 -13   2       36.17        1.45     32.84 o 
   1 -13   2      232.96      328.57     51.63 o 
   2 -13   2        2.30       16.29     34.95 o 
   3 -13   2      300.48      404.51     68.18 o 
 -13 -12   2        2.80      -11.30     34.29 o 
 -12 -12   2        7.38        5.39     28.90 o 
 -11 -12   2       16.72       14.45     47.95 o 
 -10 -12   2        6.75       11.43     26.01 o 
  -9 -12   2      642.13      590.14     54.00 o 
  -8 -12   2      162.46      125.96     14.16 o 
  -7 -12   2       58.73       59.61      6.48 o 
  -6 -12   2        4.87       10.61      7.16 o 
  -5 -12   2       40.40       43.06     10.67 o 
  -4 -12   2      349.22      364.72     16.10 o 
  -3 -12   2       55.80       46.38     13.93 o 
  -2 -12   2      779.35      837.80     29.52 o 
  -1 -12   2      144.19      125.46     30.35 o 
   0 -12   2      224.55      220.32     38.89 o 
   1 -12   2      105.86      133.35     62.93 o 
   2 -12   2       48.76       97.61     40.99 o 
   3 -12   2       29.25       43.09     40.46 o 
   4 -12   2        7.06      -17.34     40.86 o 
 -13 -11   2        0.19       21.94     36.92 o 
 -12 -11   2      278.42      215.59     52.16 o 
 -11 -11   2      294.52      321.87     83.42 o 
 -10 -11   2        1.71       -5.26     23.38 o 
  -9 -11   2      178.81      144.64     38.23 o 
  -8 -11   2      146.69      105.36     32.19 o 
  -7 -11   2      442.02      461.53     11.19 o 
  -6 -11   2     1574.85     1490.88     51.43 o 
  -5 -11   2       87.36       57.19     10.05 o 
  -4 -11   2       93.91      131.37     23.62 o 
  -3 -11   2      187.77      217.89     21.35 o 
  -2 -11   2      462.97      484.13     32.12 o 
  -1 -11   2      181.65      226.10     32.71 o 
   0 -11   2      441.23      600.26     47.16 o 
   1 -11   2      691.60      820.71     57.54 o 
   2 -11   2       58.03       68.58     57.94 o 
   3 -11   2      122.00      163.17     46.11 o 
   4 -11   2       10.48      -34.29     39.28 o 
   5 -11   2        0.80        8.28     58.73 o 
 -14 -10   2       91.17      120.34     53.08 o 
 -13 -10   2       17.14       68.05     43.22 o 
 -12 -10   2       15.80       28.38     57.81 o 
 -11 -10   2      289.88      283.51     50.71 o 
 -10 -10   2       25.24       44.80     31.27 o 
  -9 -10   2     2098.90     2205.80     88.81 o 
  -8 -10   2      812.66      807.44     52.68 o 
  -7 -10   2       42.67       58.55      4.89 o 
  -6 -10   2        0.08       -4.04      5.05 o 
  -5 -10   2      112.04      120.73     10.73 o 
  -4 -10   2      117.71       95.95     24.14 o 
  -3 -10   2       21.58       11.93     11.82 o 
  -2 -10   2      153.26      162.91     24.04 o 
  -1 -10   2       28.58       27.19     32.58 o 
   0 -10   2      390.50      347.36     36.65 o 
   1 -10   2      353.48      343.15     40.46 o 
   2 -10   2      183.56      184.98     39.68 o 
   3 -10   2      370.99      432.36     52.81 o 
   4 -10   2       14.49       -1.18     24.30 o 
   5 -10   2        4.96       15.63     36.26 o 
   6 -10   2        3.23       -4.43     13.45 o 
 -14  -9   2       30.84       69.37     48.74 o 
 -13  -9   2        8.04      -53.08     63.98 o 
 -12  -9   2       26.92       49.13     37.31 o 
 -11  -9   2      624.83      761.46     64.37 o 
 -10  -9   2     1472.18     1631.56     76.59 o 
  -9  -9   2      339.35      319.24     42.83 o 
  -8  -9   2      680.53      725.59     74.88 o 
  -7  -9   2      789.04      846.59     70.55 o 
  -6  -9   2     1602.90     1703.47     31.05 o 
  -5  -9   2       10.80        9.94      5.58 o 
  -4  -9   2      298.13      298.27     18.99 o 
  -3  -9   2      720.12      725.18     39.08 o 
  -2  -9   2      130.87      169.87     21.41 o 
  -1  -9   2       84.25       85.00     21.02 o 
   0  -9   2      250.07      236.08     48.35 o 
   1  -9   2      783.59      785.23     48.21 o 
   2  -9   2       42.52       60.96     29.17 o 
   3  -9   2      247.58      236.48     66.48 o 
   4  -9   2        7.53       -4.07     25.36 o 
   5  -9   2        1.20       52.02     39.68 o 
   6  -9   2        4.51       34.16     41.51 o 
   7  -9   2       13.19       22.92     25.45 o 
 -14  -8   2       23.11       43.53     47.95 o 
 -13  -8   2       33.03       44.40     26.88 o 
 -12  -8   2        1.00      -23.36     23.36 o 
 -11  -8   2        1.08       -4.19     16.15 o 
 -10  -8   2      113.89       89.75     29.03 o 
  -9  -8   2     1914.60     1876.84     75.54 o 
  -8  -8   2     1992.24     2119.09     77.12 o 
  -7  -8   2        1.05       -9.85     18.39 o 
  -6  -8   2        2.11       -1.22      5.10 o 
  -5  -8   2       17.07       14.23      4.66 o 
  -4  -8   2      517.13      517.11     20.19 o 
  -3  -8   2      110.01      144.27     41.78 o 
  -2  -8   2      569.06      536.67     27.59 o 
  -1  -8   2     3262.14     2891.72     74.23 o 
   0  -8   2     1559.93     1402.58     36.65 o 
   1  -8   2      684.94      654.58     29.81 o 
   2  -8   2      698.58      688.85     33.35 o 
   3  -8   2      658.83      728.94     37.25 o 
   4  -8   2      441.23      432.56     35.48 o 
   5  -8   2      145.55      140.57     43.49 o 
   6  -8   2        5.49        5.12     46.90 o 
   7  -8   2        1.29      -11.30     16.52 o 
   8  -8   2       24.31        9.08     24.31 o 
 -14  -7   2        0.11       10.44     25.46 o 
 -13  -7   2       29.38       53.67     27.21 o 
 -12  -7   2       30.34       39.72     37.74 o 
 -11  -7   2       24.06       33.23     27.92 o 
 -10  -7   2     1496.88     1520.98     78.76 o 
  -9  -7   2        0.11        6.75     14.49 o 
  -8  -7   2        5.35       11.94     14.07 o 
  -7  -7   2      501.54      474.40     36.39 o 
  -6  -7   2      869.46      833.97     42.04 o 
  -5  -7   2      280.18      258.43      7.59 o 
  -4  -7   2      123.99      118.13      8.70 o 
  -3  -7   2      853.73      974.65     90.58 o 
  -2  -7   2     1164.99     1112.49     34.16 o 
  -1  -7   2     1299.68     1381.18     31.07 o 
   0  -7   2     1596.35     1515.50     35.90 o 
   1  -7   2     1522.58     1396.58     54.01 o 
   2  -7   2     3970.08     3818.87     82.61 o 
   3  -7   2       78.57      104.41     26.26 o 
   4  -7   2      949.05      944.48     41.69 o 
   5  -7   2        8.71       10.36     18.57 o 
   6  -7   2      124.57      100.98     50.25 o 
   7  -7   2        4.42        3.20     14.50 o 
   8  -7   2        0.64      -15.71     18.29 o 
   9  -7   2        0.19      -15.44     25.34 o 
 -14  -6   2      322.46      319.89    183.14 o 
 -13  -6   2        6.81       28.31     36.46 o 
 -12  -6   2       81.78       74.53     18.39 o 
 -11  -6   2      104.56       61.82     22.52 o 
 -10  -6   2      434.36      471.38     31.95 o 
  -9  -6   2       77.36       81.93     24.25 o 
  -8  -6   2     1797.80     1623.92     50.62 o 
  -7  -6   2       17.48       14.44     15.65 o 
  -6  -6   2     1578.94     1526.46     52.81 o 
  -5  -6   2     2696.22     2768.11     64.97 o 
  -4  -6   2       90.89      137.11      5.34 o 
  -3  -6   2      966.63     1031.03     47.30 o 
  -2  -6   2     3609.58     3770.84     52.44 o 
  -1  -6   2     6885.16     6753.43    110.68 o 
   0  -6   2     5367.26     5071.28     85.99 o 
   1  -6   2      906.68      821.27     33.76 o 
   2  -6   2     3102.58     3004.40     60.33 o 
   3  -6   2       92.76       86.00     19.45 o 
   4  -6   2     2161.51     2113.01     56.71 o 
   5  -6   2      294.43      273.91     30.38 o 
   6  -6   2      636.24      617.86     60.69 o 
   7  -6   2        0.48        5.07     11.58 o 
   8  -6   2       95.92       92.23     20.25 o 
   9  -6   2      142.08      192.66     28.59 o 
  10  -6   2        7.84       -2.38     24.83 o 
 -14  -5   2        0.35        7.75     29.82 o 
 -13  -5   2      123.77      123.60     31.94 o 
 -12  -5   2        2.37        6.60      4.19 o 
 -11  -5   2      350.22      340.75     25.95 o 
 -10  -5   2      794.68      778.61     36.56 o 
  -9  -5   2     1257.69     1213.74     18.02 o 
  -8  -5   2      205.23      228.55     22.19 o 
  -7  -5   2     1586.82     1503.77     38.39 o 
  -6  -5   2     1610.78     1711.31     58.53 o 
  -5  -5   2     3711.68     3735.41    108.39 o 
  -4  -5   2     1131.57     1035.37     17.59 o 
  -3  -5   2     2412.82     2231.19     82.90 o 
  -2  -5   2     5187.42     5604.71     74.95 o 
  -1  -5   2      227.88      204.04     14.94 o 
   0  -5   2       97.91       92.69     14.72 o 
   1  -5   2     2728.22     2767.23     49.33 o 
   2  -5   2     5186.65     4970.38     81.10 o 
   3  -5   2       39.07       41.95     15.56 o 
   4  -5   2     2332.33     2163.98     53.00 o 
   5  -5   2       57.76       50.00     23.91 o 
   6  -5   2       59.67       51.52     26.06 o 
   7  -5   2       14.69        8.96     12.41 o 
   8  -5   2       96.95       85.62     19.28 o 
   9  -5   2      137.64      148.04     23.05 o 
  10  -5   2       61.46       47.69     23.92 o 
 -14  -4   2      119.76      123.62     43.88 o 
 -13  -4   2      459.76      456.86     29.19 o 
 -12  -4   2       38.32       48.49     15.30 o 
 -11  -4   2      710.67      679.03     29.34 o 
 -10  -4   2      226.11      221.40     29.52 o 
  -9  -4   2      395.84      356.81     37.35 o 
  -8  -4   2     1779.56     1601.23     35.83 o 
  -7  -4   2     1404.02     1247.84     21.50 o 
  -6  -4   2      922.99      853.51     30.69 o 
  -5  -4   2     1933.02     2139.70     40.55 o 
  -4  -4   2    15257.91    16103.41    329.75 o 
  -3  -4   2      150.80      175.66     14.58 o 
  -2  -4   2     6237.53     5877.94     69.53 o 
  -1  -4   2    30547.72    26730.25    355.63 o 
   0  -4   2     4029.89     3181.73     49.41 o 
   1  -4   2      818.04      873.27     24.70 o 
   2  -4   2     3352.63     3135.15     54.98 o 
   3  -4   2     1251.37     1251.78     40.66 o 
   4  -4   2        1.81        1.62     11.95 o 
   5  -4   2     1309.89     1400.68     97.74 o 
   6  -4   2      841.94      837.22     54.85 o 
   7  -4   2     1680.40     1732.88     41.73 o 
   8  -4   2      167.96      213.89     23.97 o 
   9  -4   2      584.53      695.10     32.53 o 
  10  -4   2      320.11      323.93     33.12 o 
  11  -4   2        4.38       -7.93     19.41 o 
 -14  -3   2        0.62        0.47     11.59 o 
 -13  -3   2      418.04      502.51     80.73 o 
 -12  -3   2      548.69      606.92     54.72 o 
 -11  -3   2      425.00      404.61     23.04 o 
 -10  -3   2      966.07      941.39     24.04 o 
  -9  -3   2     1282.44     1192.58     30.34 o 
  -8  -3   2     1949.80     1818.67     30.60 o 
  -7  -3   2     1842.11     1769.16     27.05 o 
  -6  -3   2     1579.40     1534.66     22.29 o 
  -5  -3   2      398.84      335.34      5.18 o 
  -4  -3   2      435.56      358.67     26.21 o 
  -3  -3   2      719.58      456.58     22.12 o 
  -2  -3   2    28559.96    27807.21    355.44 o 
  -1  -3   2     6927.60     6715.31    100.63 o 
   0  -3   2     3123.42     3209.65     47.51 o 
   1  -3   2       20.67       14.99     12.23 o 
   2  -3   2     2564.54     2066.61     39.88 o 
   3  -3   2       39.01        6.91     10.21 o 
   4  -3   2       20.21       42.35     14.02 o 
   5  -3   2      143.95       97.96     22.76 o 
   6  -3   2       37.76       33.21     17.37 o 
   7  -3   2      314.08      320.44     25.05 o 
   8  -3   2      146.27      182.91     26.97 o 
   9  -3   2      522.37      553.51     29.35 o 
  10  -3   2       51.72       60.46     24.02 o 
  11  -3   2      703.62      898.42     47.39 o 
 -14  -2   2       13.42        6.84     10.22 o 
 -13  -2   2      373.89      428.10     37.39 o 
 -12  -2   2      313.38      354.13     25.49 o 
 -11  -2   2      446.27      418.36     25.59 o 
 -10  -2   2     2271.10     2382.19     56.40 o 
  -9  -2   2       15.00       32.76      9.66 o 
  -8  -2   2      737.09      674.11     20.35 o 
  -7  -2   2     1312.90     1295.05     28.44 o 
  -6  -2   2     1442.02     1468.45     63.77 o 
  -5  -2   2     2697.03     2565.49     32.35 o 
  -4  -2   2     2573.33     2318.52     21.90 o 
  -3  -2   2     6645.56     5962.15    370.02 o 
  -2  -2   2      279.56      244.38      6.37 o 
  -1  -2   2    38322.60    30513.83    674.29 o 
   0  -2   2    38801.12    29635.15    435.51 o 
   1  -2   2      198.96      139.15     13.79 o 
   2  -2   2     2424.81     2634.26     52.24 o 
   3  -2   2      199.16      269.80     21.66 o 
   4  -2   2      794.46      900.74     28.04 o 
   5  -2   2     1263.79     1250.61     35.21 o 
   6  -2   2      971.07     1004.87     33.87 o 
   7  -2   2      833.37      863.52     30.92 o 
   8  -2   2      768.27      805.74     29.62 o 
   9  -2   2      509.55      543.29     42.74 o 
  10  -2   2      608.56      686.52     40.09 o 
  11  -2   2      143.59      178.21     64.39 o 
  12  -2   2       23.94       23.07     19.23 o 
 -13  -1   2       96.52      117.88     24.04 o 
 -12  -1   2     1035.94     1092.82     45.60 o 
 -11  -1   2      225.70      241.58     22.04 o 
 -10  -1   2     1222.30     1142.13     42.19 o 
  -9  -1   2      560.37      584.51     20.84 o 
  -8  -1   2      204.13      234.44     15.47 o 
  -7  -1   2      144.16      181.73     17.13 o 
  -6  -1   2      199.65      237.73     11.74 o 
  -5  -1   2      307.08      310.41     18.15 o 
  -4  -1   2      450.31      432.43     11.79 o 
  -3  -1   2     7214.17     7092.90     90.59 o 
  -2  -1   2    10864.28    11116.14    210.99 o 
  -1  -1   2     8997.69     8228.28     86.48 o 
   0  -1   2        0.87       14.27      5.34 o 
   1  -1   2     2947.51     3029.17     43.28 o 
   2  -1   2      432.66      707.64     27.65 o 
   3  -1   2     3517.44     2868.95     48.62 o 
   4  -1   2     3049.21     3098.12    112.33 o 
   5  -1   2      267.49      320.34     20.19 o 
   6  -1   2      111.19       88.63     13.70 o 
   7  -1   2     1794.71     1820.20     37.62 o 
   8  -1   2      347.13      425.17     25.22 o 
   9  -1   2       93.88      156.04     19.11 o 
  10  -1   2       58.49       74.82     20.54 o 
  11  -1   2       19.97       35.21     17.57 o 
  12  -1   2      607.40      771.36     66.07 o 
 -13   0   2       66.33      120.04     24.80 o 
 -12   0   2      244.40      318.05     33.11 o 
 -11   0   2      326.01      327.05     30.87 o 
 -10   0   2      523.49      594.01     44.27 o 
  -9   0   2      889.86      984.55     31.77 o 
  -8   0   2       87.66       76.09     13.85 o 
  -7   0   2     2096.11     2008.36     32.40 o 
  -6   0   2        4.02        0.24      5.69 o 
  -5   0   2    12245.01    12048.53    130.23 o 
  -4   0   2    11070.80    11821.44    125.25 o 
  -3   0   2     3835.84     4331.51     63.24 o 
  -2   0   2     1340.27     1282.60     18.87 o 
  -1   0   2     7085.00     6708.18    154.83 o 
   1   0   2    30809.80    26998.45    340.06 o 
   2   0   2        0.49        4.07      7.15 o 
   3   0   2     4645.42     4931.54     69.97 o 
   4   0   2     7422.39     7417.82    103.18 o 
   5   0   2        6.87       14.08      8.23 o 
   6   0   2      997.33      967.04     28.71 o 
   7   0   2       64.10       50.16     12.41 o 
   8   0   2     1041.43     1113.77     30.31 o 
   9   0   2       57.04       64.65     20.54 o 
  10   0   2      615.11      750.33     33.58 o 
  11   0   2       75.70       75.25     18.89 o 
  12   0   2       38.07       39.02     21.33 o 
  13   0   2      107.11       91.16     47.40 o 
 -13   1   2        5.37       23.05     19.14 o 
 -12   1   2      108.45       95.43     22.63 o 
 -11   1   2      430.24      379.61     28.14 o 
 -10   1   2      510.11      604.91    121.26 o 
  -9   1   2      677.98      693.51     28.91 o 
  -8   1   2       27.88       33.80     17.60 o 
  -7   1   2       47.92       55.62     15.33 o 
  -6   1   2      886.04      937.45     32.45 o 
  -5   1   2       18.99       21.95      7.62 o 
  -4   1   2     7714.64     7930.61     85.51 o 
  -3   1   2      544.98      589.32     16.26 o 
  -2   1   2   108902.26    87450.07   1066.49 o 
  -1   1   2     1625.22     1923.21     38.30 o 
   0   1   2      302.11      272.73     10.07 o 
   1   1   2     1377.95     1206.65     18.02 o 
   2   1   2    14346.56    13679.91    175.57 o 
   3   1   2     2465.93     2278.67     40.17 o 
   4   1   2     1177.79     1086.90     23.38 o 
   5   1   2      983.08      925.97     20.09 o 
   6   1   2     1230.59     1247.79     27.15 o 
   7   1   2     6097.94     6407.87     83.98 o 
   8   1   2     1137.08     1124.25     28.65 o 
   9   1   2      122.76      140.77     18.10 o 
  10   1   2       62.31      110.63     22.52 o 
  11   1   2       78.73       81.73     17.98 o 
  12   1   2        1.47       12.75     13.97 o 
  13   1   2      237.33      386.80     36.60 o 
 -12   2   2      166.03      212.94     27.56 o 
 -11   2   2       34.87       48.33     19.03 o 
 -10   2   2        0.79        5.50     12.53 o 
  -9   2   2        5.78        5.86     11.52 o 
  -8   2   2     1086.14     1053.15     56.69 o 
  -7   2   2      530.04      552.76     22.29 o 
  -6   2   2      104.91      124.01     13.16 o 
  -5   2   2     5640.86     5558.53     79.28 o 
  -4   2   2     3013.85     2946.72     46.85 o 
  -3   2   2     1431.29     1634.31     20.35 o 
  -2   2   2    10258.16    10772.93    156.86 o 
  -1   2   2     3155.55     3624.02    113.05 o 
   0   2   2    15930.54    18306.66    222.98 o 
   1   2   2    24170.18    23029.34    281.80 o 
   2   2   2     9753.64     9424.18     91.24 o 
   3   2   2     9476.53     9602.11     97.51 o 
   4   2   2      907.23      775.19     16.49 o 
   5   2   2      413.13      438.77     13.79 o 
   6   2   2        6.25        4.63      7.17 o 
   7   2   2     2809.86     2928.00     44.01 o 
   8   2   2      434.75      473.34     19.11 o 
   9   2   2        0.93       16.06     10.59 o 
  10   2   2        3.40        4.74     13.47 o 
  11   2   2       92.54      131.22     20.65 o 
  12   2   2       22.35       16.09     14.25 o 
  13   2   2      263.81      307.55     32.98 o 
 -12   3   2      160.83      165.71     36.72 o 
 -11   3   2      116.33      122.10     22.62 o 
 -10   3   2       45.65       61.59     17.88 o 
  -9   3   2        4.82       20.52     13.80 o 
  -8   3   2      248.39      261.54     20.36 o 
  -7   3   2      541.00      517.21     24.43 o 
  -6   3   2     1233.95     1301.40     31.00 o 
  -5   3   2      840.38      887.60     42.50 o 
  -4   3   2      887.88      892.01     24.02 o 
  -3   3   2     1582.56     1382.77     26.29 o 
  -2   3   2     7679.83     7418.91    184.58 o 
  -1   3   2      137.63      137.42     18.13 o 
   0   3   2      228.43      188.69      9.33 o 
   1   3   2       90.91       26.53      3.97 o 
   2   3   2    16226.64    17617.29    153.48 o 
   3   3   2     1157.80     1111.94     17.36 o 
   4   3   2     1381.66     1507.67     19.32 o 
   5   3   2     3569.26     3430.84     43.00 o 
   6   3   2     2036.04     1997.85     31.16 o 
   7   3   2     1457.32     1466.71     44.38 o 
   8   3   2      925.64      862.52     24.50 o 
   9   3   2      358.97      342.25     21.18 o 
  10   3   2      347.81      428.92     27.39 o 
  11   3   2        0.81        2.76      8.22 o 
  12   3   2       18.94       17.26     12.28 o 
  13   3   2      139.58      207.13     32.38 o 
  14   3   2       14.40       32.18     24.89 o 
 -11   4   2       93.59      108.45     22.76 o 
 -10   4   2       36.79       25.64     15.87 o 
  -9   4   2      238.19      269.85     36.00 o 
  -8   4   2      300.24      270.56     20.86 o 
  -7   4   2      159.09      134.34     24.97 o 
  -6   4   2       46.92       45.84     20.30 o 
  -5   4   2      381.66      395.21     21.87 o 
  -4   4   2     2318.16     2236.65     36.10 o 
  -3   4   2      511.11      446.78     26.21 o 
  -2   4   2      896.26      936.80     15.13 o 
   0   4   2    15533.18    15814.10    188.28 o 
   1   4   2     6003.30     5417.94     55.20 o 
   2   4   2      117.95       93.57      6.22 o 
   3   4   2      105.88      149.41      8.80 o 
   4   4   2     4571.34     5053.16     46.92 o 
   5   4   2      345.18      457.11     15.11 o 
   6   4   2      565.39      546.12     13.23 o 
   7   4   2       19.85       22.63      8.26 o 
   8   4   2     4338.09     4248.59     81.59 o 
   9   4   2      164.77      162.20     14.52 o 
  10   4   2      636.63      643.39     21.10 o 
  11   4   2       92.65       95.14     13.65 o 
  12   4   2       16.82       16.54     12.30 o 
  13   4   2        1.70        7.43     13.67 o 
  14   4   2       31.24       34.12     23.02 o 
 -11   5   2      203.96      203.74     27.78 o 
 -10   5   2       39.35       25.57     15.43 o 
  -9   5   2      183.51      207.27     28.46 o 
  -8   5   2       19.42       24.20     14.39 o 
  -7   5   2        0.93       -4.76     12.78 o 
  -6   5   2       29.23       32.84     10.87 o 
  -5   5   2      102.75      130.95     11.85 o 
  -4   5   2     1209.77     1328.29     32.38 o 
  -3   5   2        1.08        0.79      3.27 o 
  -2   5   2     2317.08     2022.39     49.46 o 
  -1   5   2     1287.38     1123.26     40.46 o 
   0   5   2      244.68      266.00      9.42 o 
   1   5   2        0.04       -3.64      4.37 o 
   2   5   2        0.05       14.62      5.74 o 
   3   5   2     2712.17     2511.84     26.93 o 
   4   5   2      491.09      629.85     11.06 o 
   5   5   2      702.34      708.77     13.77 o 
   6   5   2     1886.01     1861.05     22.56 o 
   7   5   2      161.68      177.86      8.57 o 
   8   5   2     4632.21     4506.52     53.09 o 
   9   5   2     1095.16     1094.88     25.28 o 
  10   5   2      219.40      246.77     19.09 o 
  11   5   2      185.37      176.50     16.73 o 
  12   5   2       73.38       62.60     19.17 o 
  13   5   2      108.65      140.59     21.52 o 
  14   5   2        8.76       20.14     14.94 o 
 -10   6   2       10.04       -0.97     15.09 o 
  -9   6   2       25.19       31.94     14.21 o 
  -8   6   2      353.40      403.24    128.35 o 
  -7   6   2        8.25       -6.23      8.85 o 
  -6   6   2       80.61       95.13     18.02 o 
  -5   6   2       27.36       62.77     19.31 o 
  -4   6   2     1800.32     1821.63     40.30 o 
  -3   6   2     2272.14     2192.17     35.67 o 
  -2   6   2     1004.45     1104.21     44.80 o 
  -1   6   2     1616.65     1669.13     52.68 o 
   0   6   2     3254.73     3647.05     69.69 o 
   1   6   2     9085.78     8755.81    108.83 o 
   2   6   2     3298.38     2992.13     43.68 o 
   3   6   2      754.48      839.07     13.81 o 
   4   6   2        1.95        4.88      4.03 o 
   5   6   2        3.71       12.71      4.46 o 
   6   6   2      549.76      496.81     12.73 o 
   7   6   2       20.68       36.30      5.71 o 
   8   6   2     1087.43     1053.65     22.25 o 
   9   6   2      903.25      889.10     22.30 o 
  10   6   2     2506.34     2490.90     42.73 o 
  11   6   2     1060.49     1061.46     34.48 o 
  12   6   2       18.52       11.65     16.11 o 
  13   6   2       21.76       11.27      8.56 o 
  14   6   2        0.57       -4.10      7.67 o 
  -9   7   2      366.74      387.82     62.67 o 
  -8   7   2      110.22      125.74     16.42 o 
  -7   7   2      409.66      433.73     28.74 o 
  -6   7   2      121.34      114.22     18.67 o 
  -5   7   2      115.37       63.64     42.04 o 
  -4   7   2      141.70      154.03     10.05 o 
  -3   7   2       59.17       56.26     10.17 o 
  -2   7   2      449.09      440.63     36.00 o 
  -1   7   2     8556.52     8563.48    185.37 o 
   0   7   2      532.25      547.67     11.43 o 
   1   7   2      296.96      254.94     16.09 o 
   2   7   2    14159.03    15724.99    212.49 o 
   3   7   2      667.26      770.87     15.84 o 
   4   7   2     2065.65     1974.57     29.24 o 
   5   7   2      643.02      601.28     15.65 o 
   6   7   2      271.11      252.83      9.33 o 
   7   7   2        6.44        5.95      4.18 o 
   8   7   2     3460.10     3305.67     43.92 o 
   9   7   2     1534.22     1483.26     22.59 o 
  10   7   2       10.20       21.00      7.45 o 
  11   7   2     1642.15     1677.68     57.07 o 
  12   7   2      108.21      112.25     12.31 o 
  13   7   2      795.80      713.71     61.76 o 
  14   7   2       26.00       34.29     41.51 o 
  -9   8   2       22.29       36.26     73.70 o 
  -8   8   2      104.67      125.20     50.84 o 
  -7   8   2        1.15       15.65     23.32 o 
  -6   8   2      644.40      585.30     22.19 o 
  -5   8   2      402.17      388.84     36.85 o 
  -4   8   2     1755.68     1641.75     31.49 o 
  -3   8   2     1192.95     1105.50     22.66 o 
  -2   8   2      480.59      457.98     39.94 o 
  -1   8   2       70.57       73.80      9.52 o 
   0   8   2     1307.12     1333.89     28.06 o 
   1   8   2      747.44      700.98     17.41 o 
   2   8   2     1319.11     1224.83     24.82 o 
   3   8   2     1521.61     1461.78     31.61 o 
   4   8   2      454.13      563.70     17.97 o 
   5   8   2      656.51      646.38     15.37 o 
   6   8   2      268.02      273.70     17.19 o 
   7   8   2      955.16      941.32     20.01 o 
   8   8   2      772.25      775.00     21.56 o 
   9   8   2      319.41      333.58      9.97 o 
  10   8   2       27.83       29.18      9.67 o 
  11   8   2      237.26      236.95     11.36 o 
  12   8   2      126.30      109.39     11.17 o 
  13   8   2       18.14        1.69     13.79 o 
  14   8   2       81.89       63.45     46.11 o 
  -8   9   2      277.00      403.19     68.45 o 
  -7   9   2       19.86        4.73     31.53 o 
  -6   9   2      279.36      280.67     33.83 o 
  -5   9   2        6.20        2.33      6.04 o 
  -4   9   2      369.66      364.56     19.33 o 
  -3   9   2       63.69       74.82     10.84 o 
  -2   9   2     1422.13     1383.39     63.98 o 
  -1   9   2     1838.77     1723.81     31.88 o 
   0   9   2      936.49      930.31     20.85 o 
   1   9   2       11.35       12.63     13.38 o 
   2   9   2      440.44      412.90     14.95 o 
   3   9   2      245.54      237.38     21.55 o 
   4   9   2      811.12      851.63     21.51 o 
   5   9   2      943.55      992.53     25.43 o 
   6   9   2     3270.13     3178.38     75.59 o 
   7   9   2       22.31       20.25      5.56 o 
   8   9   2      149.08      155.94     12.59 o 
   9   9   2      463.98      470.28     12.42 o 
  10   9   2       47.04       42.70      5.83 o 
  11   9   2      132.60      134.73      9.45 o 
  12   9   2      579.47      568.94     43.98 o 
  13   9   2       90.23       91.57     43.22 o 
  14   9   2       75.06       71.21     45.59 o 
  -7  10   2       17.70       16.95     39.68 o 
  -6  10   2      208.21      224.39     56.62 o 
  -5  10   2       63.35        6.31     30.22 o 
  -4  10   2      877.51      914.83     21.81 o 
  -3  10   2      178.88      233.19     26.67 o 
  -2  10   2      890.18      887.80     18.35 o 
  -1  10   2      205.26      242.05     31.20 o 
   0  10   2      628.60      633.93     20.85 o 
   1  10   2       25.49       27.86      8.11 o 
   2  10   2      492.98      491.29     17.14 o 
   3  10   2        5.90       11.77      7.20 o 
   4  10   2     1481.56     1573.21     42.63 o 
   5  10   2        0.08       -0.20      5.08 o 
   6  10   2        3.23        7.25      7.87 o 
   7  10   2      315.52      319.40     20.50 o 
   8  10   2      342.91      388.39     24.38 o 
   9  10   2      138.47      165.15     15.91 o 
  10  10   2      489.83      468.07     15.01 o 
  11  10   2        5.13        0.04      6.03 o 
  12  10   2       66.90       49.44     18.38 o 
  13  10   2       36.74       11.82     31.92 o 
  14  10   2        0.00      -21.02     36.52 o 
  -6  11   2       47.03      132.30     55.18 o 
  -5  11   2      193.03        3.68     31.40 o 
  -4  11   2       52.86        2.63     26.67 o 
  -3  11   2       99.55       90.65     23.10 o 
  -2  11   2        9.52       21.63     11.41 o 
  -1  11   2      399.84      365.60     15.11 o 
   0  11   2      625.08      650.73     20.46 o 
   1  11   2      128.25      141.09     10.71 o 
   2  11   2     1414.04     1463.17     29.36 o 
   3  11   2      248.59      273.90     15.15 o 
   4  11   2        1.13       -2.59      6.45 o 
   5  11   2      107.69      124.74     14.14 o 
   6  11   2      744.03      832.67     29.01 o 
   7  11   2     1109.18     1141.78     27.79 o 
   8  11   2        2.16       -2.77      4.98 o 
   9  11   2        8.89       16.46      6.87 o 
  10  11   2       28.80       49.23     10.95 o 
  11  11   2       26.62       25.95     11.38 o 
  12  11   2      207.45      314.40     36.07 o 
  13  11   2        1.49      -18.13     26.08 o 
  14  11   2      206.10      278.91     59.51 o 
  -5  12   2      182.96      182.78    134.59 o 
  -4  12   2       99.84       80.81     66.02 o 
  -3  12   2      839.72      937.09     50.79 o 
  -2  12   2        0.80        6.46     21.58 o 
  -1  12   2       32.71       26.71      9.22 o 
   0  12   2       94.77      114.56      9.81 o 
   1  12   2       18.28       21.89     10.34 o 
   2  12   2        2.25       13.06      7.78 o 
   3  12   2       11.12       10.48      9.05 o 
   4  12   2      692.54      680.40     22.10 o 
   5  12   2      657.80      670.98     32.26 o 
   6  12   2      323.56      371.01     15.88 o 
   7  12   2        0.33       10.12      6.47 o 
   8  12   2        7.70        9.05     10.69 o 
   9  12   2      592.10      592.99     25.80 o 
  10  12   2      235.58      216.32     11.49 o 
  11  12   2      107.76      122.04     26.75 o 
  12  12   2      194.93      270.41     42.16 o 
  13  12   2       12.64       49.15     29.10 o 
  -4  13   2       38.34       29.74     27.96 o 
  -3  13   2       43.77       30.43     34.22 o 
  -2  13   2       72.61       53.08     45.78 o 
  -1  13   2      294.13      381.71     45.85 o 
   0  13   2      638.55      641.51     18.04 o 
   1  13   2       12.92       20.08     10.66 o 
   2  13   2      107.79      100.66     14.95 o 
   3  13   2      119.90      108.03     14.37 o 
   4  13   2      219.63      265.05     20.02 o 
   5  13   2       78.41       63.47     10.74 o 
   6  13   2      254.21      309.90     18.83 o 
   7  13   2      966.48     1078.60     25.08 o 
   8  13   2       86.25       57.16      9.01 o 
   9  13   2      222.77      255.32     19.90 o 
  10  13   2        9.20       15.85      6.51 o 
  11  13   2        4.80        4.78     16.70 o 
  12  13   2      128.09      120.50     35.86 o 
  13  13   2        0.61        8.54     22.69 o 
  -2  14   2        8.56      -15.95     28.04 o 
  -1  14   2       45.46       30.62     30.22 o 
   0  14   2       56.94       34.38     31.86 o 
   1  14   2        0.11       10.23      7.37 o 
   2  14   2      374.11      401.95     32.28 o 
   3  14   2        3.28        2.08      9.64 o 
   4  14   2      380.26      413.18     20.75 o 
   5  14   2      325.47      333.75     27.76 o 
   6  14   2        0.26        2.38      7.04 o 
   7  14   2      109.18      114.69     11.90 o 
   8  14   2       33.21       35.17      9.21 o 
   9  14   2      323.98      337.96     15.55 o 
  10  14   2      131.42      132.30     57.41 o 
  11  14   2       28.15       34.55     31.66 o 
  12  14   2      141.65      170.66     73.70 o 
  -1  15   2        5.73       -5.75     20.48 o 
   0  15   2      270.51      262.88     35.09 o 
   1  15   2        9.08        6.48     23.25 o 
   2  15   2       58.87      103.56     24.14 o 
   3  15   2        0.74       -1.02      7.03 o 
   4  15   2        3.76       12.65     15.80 o 
   5  15   2       17.53       18.96     11.75 o 
   6  15   2      211.90      198.81     25.56 o 
   7  15   2      504.68      520.36     21.56 o 
   8  15   2       42.65       29.98     10.80 o 
   9  15   2       42.28       30.35     25.49 o 
  10  15   2       33.36       11.69     39.68 o 
  11  15   2        6.06       27.98     30.61 o 
   1  16   2       15.13       30.34     35.60 o 
   2  16   2       58.91       46.64     27.98 o 
   3  16   2       19.54        0.25     16.71 o 
   4  16   2       43.37       43.40     15.21 o 
   5  16   2       58.44       65.90     13.05 o 
   6  16   2       21.92       12.64      9.81 o 
   7  16   2        0.47       10.10      9.55 o 
   8  16   2       80.10       59.42     10.94 o 
   9  16   2       34.19       16.68     23.38 o 
  10  16   2        9.28       51.50     48.35 o 
   4  17   2        3.75        5.25     15.04 o 
   5  17   2        0.90        1.37     39.81 o 
   6  17   2       14.61       17.31     25.54 o 
   7  17   2       20.40       17.67     11.50 o 
   8  17   2       66.46       42.83     24.17 o 
  -5 -16   3        5.62        1.99     10.70 o 
  -6 -15   3      276.92      347.45     26.01 o 
  -5 -15   3        4.71       -6.57     17.14 o 
  -4 -15   3        3.61       21.10     14.23 o 
  -3 -15   3       28.38       62.83     18.56 o 
  -2 -15   3       14.70       -4.41     14.02 o 
  -1 -15   3        5.87        6.57     26.14 o 
 -11 -14   3      107.05      163.04     47.82 o 
  -9 -14   3        2.20      -55.97     55.97 o 
  -8 -14   3       37.82      100.24     35.08 o 
  -7 -14   3      101.56      102.24     18.01 o 
  -6 -14   3       28.55       18.44     14.16 o 
  -5 -14   3        0.26       -2.60      7.34 o 
  -4 -14   3      194.01      255.69     21.09 o 
  -3 -14   3      197.10      240.32     67.40 o 
  -2 -14   3        0.13       14.39     15.91 o 
  -1 -14   3       29.53       -2.23     34.03 o 
   0 -14   3       11.80        1.31     22.60 o 
   1 -14   3        1.21       -2.89     27.72 o 
 -12 -13   3       56.46       71.21     70.29 o 
 -11 -13   3        0.21        2.36     25.36 o 
 -10 -13   3        2.32       -4.73     25.49 o 
  -9 -13   3      128.97      117.06     38.10 o 
  -8 -13   3       17.50       64.37     30.74 o 
  -7 -13   3      193.42      185.31     14.66 o 
  -6 -13   3      224.99      269.33     18.48 o 
  -5 -13   3      787.44      854.61     44.93 o 
  -4 -13   3       22.91       16.98     11.25 o 
  -3 -13   3      280.81      326.42     23.30 o 
  -2 -13   3       10.67       27.39     14.55 o 
  -1 -13   3       99.04       -5.52     21.94 o 
   0 -13   3       14.70        3.15     36.26 o 
   1 -13   3       49.00        3.81     42.70 o 
   2 -13   3      112.25      117.06     48.74 o 
 -13 -12   3        0.10       12.87     36.13 o 
 -12 -12   3       89.12       66.87     69.10 o 
 -11 -12   3        0.34      -33.11     34.81 o 
 -10 -12   3      157.63      225.05     46.38 o 
  -9 -12   3        0.01      -13.93     26.80 o 
  -8 -12   3      176.32      165.40     58.59 o 
  -7 -12   3      127.12      153.29     14.21 o 
  -6 -12   3        0.40       -5.67      6.64 o 
  -5 -12   3      116.86      115.66     29.25 o 
  -4 -12   3       34.90       15.21     11.67 o 
  -3 -12   3     1175.28     1201.86     82.11 o 
  -2 -12   3      417.23      411.98     24.89 o 
  -1 -12   3      165.60      190.89     34.55 o 
   0 -12   3      115.55       -3.55     21.68 o 
   1 -12   3        0.71        2.36     22.20 o 
   2 -12   3       29.40       54.65     62.40 o 
   3 -12   3       70.12       49.27     43.88 o 
   4 -12   3       21.75       36.65     46.51 o 
 -13 -11   3       54.61       43.75     68.32 o 
 -12 -11   3       27.33       19.05     35.21 o 
 -11 -11   3      282.92      301.25     51.76 o 
 -10 -11   3       31.82       47.82     34.29 o 
  -9 -11   3       70.41       53.34     32.06 o 
  -8 -11   3        1.46       -5.26     34.29 o 
  -7 -11   3       61.75       65.28      6.68 o 
  -6 -11   3      130.67      138.63      9.72 o 
  -5 -11   3     1016.21     1068.24     22.13 o 
  -4 -11   3      278.63      260.08     17.91 o 
  -3 -11   3      126.55      183.62     17.94 o 
  -2 -11   3      119.18       91.70     24.30 o 
  -1 -11   3      253.75      265.77     34.29 o 
   0 -11   3      804.00      758.56     52.68 o 
   1 -11   3      157.42      184.45     39.94 o 
   2 -11   3      662.50      739.91     63.59 o 
   3 -11   3       40.78       42.30     39.02 o 
   4 -11   3      142.52      233.32     59.25 o 
   5 -11   3      136.07      155.55     60.04 o 
 -14 -10   3      119.33      151.74     87.23 o 
 -13 -10   3        0.78       -7.49     30.87 o 
 -12 -10   3      129.70      128.22     46.38 o 
 -11 -10   3      604.93      631.13     61.35 o 
 -10 -10   3      261.13      391.24     49.13 o 
  -9 -10   3       16.13       18.52     43.49 o 
  -8 -10   3     1726.41     1512.27     71.47 o 
  -7 -10   3       13.20        8.10      3.48 o 
  -6 -10   3       71.36       79.33      7.07 o 
  -5 -10   3      245.66      261.98     10.92 o 
  -4 -10   3        4.83       14.53      9.37 o 
  -3 -10   3      133.38      141.89     16.04 o 
  -2 -10   3     3893.18     3544.39     93.67 o 
  -1 -10   3      815.25      830.03     44.67 o 
   0 -10   3     1116.85     1166.88     57.02 o 
   1 -10   3      250.50      154.63     35.08 o 
   2 -10   3       11.68       25.36     28.51 o 
   3 -10   3        0.24      -22.07     51.76 o 
   4 -10   3      253.00      318.06     58.07 o 
   5 -10   3       44.65       76.59     48.35 o 
   6 -10   3        6.57       13.66     67.40 o 
 -14  -9   3      111.80      138.60     55.05 o 
 -13  -9   3        1.98       20.36     35.34 o 
 -12  -9   3       20.48       43.88     37.57 o 
 -11  -9   3       38.17       46.64     33.89 o 
 -10  -9   3      174.72      204.55     67.92 o 
  -9  -9   3       84.98       71.34     32.45 o 
  -8  -9   3        1.02       26.41     24.83 o 
  -7  -9   3       35.13       51.37     25.49 o 
  -6  -9   3     1692.88     1694.18     46.55 o 
  -5  -9   3     1005.60     1010.98     18.86 o 
  -4  -9   3       53.54       49.45     16.05 o 
  -3  -9   3       14.07       15.24     12.22 o 
  -2  -9   3       10.14       11.96     13.93 o 
  -1  -9   3       99.19       88.28     22.20 o 
   0  -9   3        1.50        6.29     11.98 o 
   1  -9   3       94.24       63.76     18.90 o 
   2  -9   3     1052.05     1071.55     42.96 o 
   3  -9   3      114.64      113.47     26.52 o 
   4  -9   3       51.84       45.92     25.36 o 
   5  -9   3       58.68       62.27     43.22 o 
   6  -9   3      122.83      106.55     51.37 o 
   7  -9   3       39.84       39.07     22.17 o 
 -14  -8   3       48.06       34.16     42.70 o 
 -13  -8   3      109.26       38.62     37.57 o 
 -12  -8   3       85.28       96.96     65.56 o 
 -11  -8   3      290.94      266.30     46.77 o 
 -10  -8   3     1120.23      971.66     63.32 o 
  -9  -8   3     1350.92     1330.44     67.92 o 
  -8  -8   3     1535.95     1526.72     67.92 o 
  -7  -8   3      522.58      451.67     39.02 o 
  -6  -8   3      126.63      126.91      3.14 o 
  -5  -8   3      185.28      217.58      8.03 o 
  -4  -8   3      779.93      779.68     70.22 o 
  -3  -8   3      285.63      259.47     18.26 o 
  -2  -8   3      236.84      217.76     24.63 o 
  -1  -8   3      369.36      396.05     20.67 o 
   0  -8   3      326.13      333.22     25.98 o 
   1  -8   3      167.18      196.27     44.01 o 
   2  -8   3      114.11       92.58     21.18 o 
   3  -8   3       27.76       59.85     26.24 o 
   4  -8   3      161.46      165.37     35.43 o 
   5  -8   3      236.68      220.17     34.88 o 
   6  -8   3        1.11        4.17     20.74 o 
   7  -8   3       73.70       89.92     24.71 o 
   8  -8   3      346.58      394.64     36.38 o 
 -14  -7   3      275.15      339.21    102.87 o 
 -13  -7   3        1.14      -21.92     23.92 o 
 -12  -7   3      151.29      164.23     30.70 o 
 -11  -7   3       63.91       52.68     33.24 o 
 -10  -7   3      216.24      195.09     38.49 o 
  -9  -7   3     1715.96     1602.13     71.86 o 
  -8  -7   3       26.70       18.00     22.73 o 
  -7  -7   3      287.39      254.48     32.58 o 
  -6  -7   3        8.27       35.73     20.89 o 
  -5  -7   3      318.87      246.57     11.24 o 
  -4  -7   3       96.43       69.74      9.39 o 
  -3  -7   3      314.10      380.92     19.71 o 
  -2  -7   3     1514.49     1373.95     28.24 o 
  -1  -7   3      644.79      578.45     21.23 o 
   0  -7   3      693.57      641.45     33.30 o 
   1  -7   3      815.24      894.63     36.68 o 
   2  -7   3        4.27       13.30     14.45 o 
   3  -7   3     1580.46     1537.49     48.44 o 
   4  -7   3       20.82       30.73     24.18 o 
   5  -7   3      356.31      456.79     37.90 o 
   6  -7   3      201.78      222.27     42.53 o 
   7  -7   3       55.33       12.97     23.23 o 
   8  -7   3        4.10      -11.34     20.12 o 
   9  -7   3       30.83       29.80     24.39 o 
 -14  -6   3      231.92      313.33     42.96 o 
 -13  -6   3      105.38      114.79     30.69 o 
 -12  -6   3      108.09      134.69     28.15 o 
 -11  -6   3       45.47       78.06     50.78 o 
 -10  -6   3        0.02       -6.49     15.42 o 
  -9  -6   3      450.69      441.49     29.90 o 
  -8  -6   3       21.22       17.21     21.02 o 
  -7  -6   3     2914.77     2702.80    105.63 o 
  -6  -6   3     1302.54     1268.96     50.84 o 
  -5  -6   3      329.61      293.96     39.81 o 
  -4  -6   3      509.21      616.28     18.46 o 
  -3  -6   3      175.55      252.22     11.37 o 
  -2  -6   3       29.94       33.76      9.69 o 
  -1  -6   3     1749.50     1642.16     32.36 o 
   0  -6   3       14.36       51.05     12.49 o 
   1  -6   3      914.21      789.11     60.63 o 
   2  -6   3     1732.87     1638.75     43.43 o 
   3  -6   3      381.69      375.54     53.80 o 
   4  -6   3      211.16      231.61     26.64 o 
   5  -6   3      805.13      710.36     47.20 o 
   6  -6   3      426.90      360.85     35.79 o 
   7  -6   3       64.77      100.63     29.95 o 
   8  -6   3       98.14      129.41     28.13 o 
   9  -6   3       89.28       75.49     30.22 o 
 -14  -5   3      168.23      168.13     37.50 o 
 -13  -5   3      105.24      159.32     32.91 o 
 -12  -5   3      152.06      124.41     15.46 o 
 -11  -5   3      220.88      190.90      9.65 o 
 -10  -5   3      116.32      109.30      6.78 o 
  -9  -5   3     1146.15     1090.88     38.88 o 
  -8  -5   3       32.65       49.00     16.35 o 
  -7  -5   3      182.56      221.63     29.17 o 
  -6  -5   3     2016.97     2074.95     63.59 o 
  -5  -5   3     2492.75     2304.47     63.32 o 
  -4  -5   3     9325.31     9225.58    154.43 o 
  -3  -5   3     1274.00     1310.61     18.80 o 
  -2  -5   3     7016.03     6722.24    103.00 o 
  -1  -5   3     4014.46     3967.87     62.25 o 
   0  -5   3       23.39        8.70     18.13 o 
   1  -5   3       22.49        5.72      9.56 o 
   2  -5   3      326.12      320.60     33.44 o 
   3  -5   3      123.19      105.55     23.65 o 
   4  -5   3       27.21       13.21     18.67 o 
   5  -5   3     1210.17     1321.81     47.14 o 
   6  -5   3      153.06      232.72     30.94 o 
   7  -5   3       20.59       42.80     23.76 o 
   8  -5   3      358.03      366.43     33.84 o 
   9  -5   3       40.59       48.36     31.95 o 
  10  -5   3       88.20       85.38     28.97 o 
 -14  -4   3      221.47      245.67     78.69 o 
 -13  -4   3       15.02       16.94     23.23 o 
 -12  -4   3       82.56       98.81     17.62 o 
 -11  -4   3      270.57      244.04     13.18 o 
 -10  -4   3       17.58       20.00      7.82 o 
  -9  -4   3       55.66       48.96      5.86 o 
  -8  -4   3      673.13      576.45     12.55 o 
  -7  -4   3     7464.91     6551.22    260.29 o 
  -6  -4   3     6074.63     6025.69    131.77 o 
  -5  -4   3       25.80       25.62     16.29 o 
  -4  -4   3       11.63        8.39      2.60 o 
  -3  -4   3       50.53       62.21      9.39 o 
  -2  -4   3     6218.41     6390.88    180.25 o 
  -1  -4   3     2045.64     1894.58     50.91 o 
   0  -4   3        1.72       -2.10      7.10 o 
   1  -4   3     2416.67     2249.08     47.53 o 
   2  -4   3     2331.99     2180.45     45.12 o 
   3  -4   3     2674.50     2883.57     57.23 o 
   4  -4   3      255.00      227.27     29.43 o 
   5  -4   3      328.56      312.61     28.00 o 
   6  -4   3      564.57      624.39     55.39 o 
   7  -4   3       94.23       71.26     21.82 o 
   8  -4   3      326.87      447.26     37.45 o 
   9  -4   3        8.68       12.59     18.79 o 
  10  -4   3        0.08      -10.01     22.66 o 
  11  -4   3       24.91        6.84     17.76 o 
 -14  -3   3       12.64       29.03     31.79 o 
 -13  -3   3      225.17      213.97     41.91 o 
 -12  -3   3       85.45       65.77     12.78 o 
 -11  -3   3      116.51      137.20     10.01 o 
 -10  -3   3      182.79      163.05     15.70 o 
  -9  -3   3      908.75      852.29     36.90 o 
  -8  -3   3       82.74       72.87      6.08 o 
  -7  -3   3      151.96      155.96      5.29 o 
  -6  -3   3      269.50      282.56      8.93 o 
  -5  -3   3     4080.44     4061.75     93.83 o 
  -4  -3   3    13007.86    12681.04    592.11 o 
  -3  -3   3     2666.38     2618.96     41.19 o 
  -2  -3   3      338.94      269.57      9.92 o 
  -1  -3   3     1754.23     1831.07     57.21 o 
   0  -3   3     1837.47     2308.83     38.35 o 
   1  -3   3      804.70      825.45     24.08 o 
   2  -3   3     1248.66     1349.31     32.38 o 
   3  -3   3     1470.84     1321.47     34.93 o 
   4  -3   3      859.16      982.59     56.16 o 
   5  -3   3     1572.99     1604.03     67.13 o 
   6  -3   3      702.79      788.19     36.00 o 
   7  -3   3      278.02      335.68     30.38 o 
   8  -3   3      628.33      717.95     33.96 o 
   9  -3   3       28.92       47.83     25.02 o 
  10  -3   3       68.21       73.57     25.18 o 
  11  -3   3        1.58        9.42     19.94 o 
 -14  -2   3        3.04        7.40      8.79 o 
 -13  -2   3       84.87       87.78     13.34 o 
 -12  -2   3       76.35       97.69     11.97 o 
 -11  -2   3        4.30        9.79      8.48 o 
 -10  -2   3       59.66       44.98     13.58 o 
  -9  -2   3      179.00      184.38     14.19 o 
  -8  -2   3       72.31       93.11     17.05 o 
  -7  -2   3     2324.20     1993.28     39.50 o 
  -6  -2   3     4546.49     4070.53     52.68 o 
  -5  -2   3     4861.14     4757.52     45.53 o 
  -4  -2   3     2931.53     2943.87     72.85 o 
  -3  -2   3        1.58       36.35      3.04 o 
  -2  -2   3     5377.38     5964.00     67.49 o 
  -1  -2   3     1940.38     1960.17     27.98 o 
   0  -2   3      378.09      359.81     15.50 o 
   1  -2   3     1740.48     1643.71     33.08 o 
   2  -2   3      168.90      239.78     16.99 o 
   3  -2   3     2821.01     2630.87     48.79 o 
   4  -2   3      794.25      879.35     28.73 o 
   5  -2   3      216.22      209.69     23.65 o 
   6  -2   3      512.82      503.50     29.54 o 
   7  -2   3      105.52      109.34     19.06 o 
   8  -2   3      401.02      470.46     26.31 o 
   9  -2   3      309.36      412.71     29.68 o 
  10  -2   3      234.86      293.41     36.74 o 
  11  -2   3        7.19       12.88     17.05 o 
  12  -2   3       73.30       38.92     30.79 o 
 -13  -1   3       46.03       30.63     12.40 o 
 -12  -1   3        7.22       20.61     10.97 o 
 -11  -1   3       50.88       62.20     20.17 o 
 -10  -1   3       39.63       61.71     12.36 o 
  -9  -1   3      840.92      937.12     26.26 o 
  -8  -1   3      334.26      334.56     16.27 o 
  -7  -1   3        1.31       -4.89     11.51 o 
  -6  -1   3     1183.78     1146.29     28.85 o 
  -5  -1   3      547.23      608.25     10.96 o 
  -4  -1   3     5559.15     4904.34     55.48 o 
  -3  -1   3      812.87      746.38     18.31 o 
  -2  -1   3     4836.64     4453.87     50.92 o 
  -1  -1   3      460.66      718.53     20.10 o 
   0  -1   3      494.44      819.34     28.97 o 
   1  -1   3    13830.81    12324.96    158.80 o 
   2  -1   3     1196.08     1291.05     30.33 o 
   3  -1   3     2655.12     2736.96     72.19 o 
   4  -1   3     3951.89     3862.68    104.58 o 
   5  -1   3      631.27      648.50     43.81 o 
   6  -1   3      731.25      679.18     31.46 o 
   7  -1   3      864.85      966.29     45.31 o 
   8  -1   3      495.55      570.10     29.69 o 
   9  -1   3      434.88      481.12     39.21 o 
  10  -1   3       34.43       42.02     18.01 o 
  11  -1   3        1.34        0.15     17.74 o 
  12  -1   3        3.40       14.64     17.74 o 
 -13   0   3       30.56       25.73     14.24 o 
 -12   0   3       47.94       47.17     20.82 o 
 -11   0   3      167.06      215.64     21.95 o 
 -10   0   3       95.94      114.73     17.54 o 
  -9   0   3       34.35       39.48     10.85 o 
  -8   0   3      573.90      475.70     31.24 o 
  -7   0   3       73.47       74.79     10.85 o 
  -6   0   3     1871.38     1522.66     25.98 o 
  -5   0   3     1858.00     1655.63     25.53 o 
  -4   0   3        6.05       10.16      6.41 o 
  -3   0   3      376.06      359.29     13.90 o 
  -2   0   3      460.29      452.73     13.50 o 
  -1   0   3     1258.29     1430.56     20.62 o 
   0   0   3     1067.46      914.32     17.64 o 
   1   0   3     4758.02     4991.73     76.36 o 
   2   0   3    13331.49    14228.04    184.85 o 
   3   0   3     4833.85     4184.41     69.66 o 
   4   0   3     5137.78     4880.50     74.71 o 
   5   0   3      303.03      308.75     28.44 o 
   6   0   3     6221.95     6046.31     80.60 o 
   7   0   3      764.95      796.72     26.01 o 
   8   0   3      885.47      918.64     42.81 o 
   9   0   3      131.33      142.39     21.53 o 
  10   0   3      129.57      135.24     23.27 o 
  11   0   3      531.20      638.32     34.43 o 
  12   0   3       87.02       31.32     28.53 o 
  13   0   3       14.04        1.14     15.10 o 
 -13   1   3      120.12      142.39     18.95 o 
 -12   1   3        0.18        7.91     14.57 o 
 -11   1   3      134.33      164.71     25.55 o 
 -10   1   3       65.70       73.88     20.80 o 
  -9   1   3      515.44      600.35     72.72 o 
  -8   1   3     1308.61     1342.24     34.60 o 
  -7   1   3      106.54      163.92     15.09 o 
  -6   1   3      397.39      430.68     15.28 o 
  -5   1   3     7641.98     7048.10     77.36 o 
  -4   1   3     6114.98     5717.94     63.54 o 
  -3   1   3    13887.34    12304.80    123.95 o 
  -2   1   3    14054.91    14877.59    148.30 o 
  -1   1   3     2164.01     1994.60     28.70 o 
   0   1   3     7517.12     6992.16    104.05 o 
   1   1   3     1394.07     1206.40     22.29 o 
   2   1   3      143.68      144.49     18.98 o 
   3   1   3       12.96       31.34     10.21 o 
   4   1   3    22910.84    22888.18    313.83 o 
   5   1   3      278.96      362.66     18.05 o 
   6   1   3     9108.72     9143.51    112.08 o 
   7   1   3      171.51      189.19     16.14 o 
   8   1   3      402.64      391.23     20.84 o 
   9   1   3      746.15      738.77     33.31 o 
  10   1   3        0.92       -0.46      9.72 o 
  11   1   3       32.17       59.25     24.01 o 
  12   1   3       60.12       43.92     20.21 o 
  13   1   3      111.72      111.16     50.04 o 
 -12   2   3        4.55       -7.86     15.17 o 
 -11   2   3      195.00      238.48     47.95 o 
 -10   2   3      379.65      358.72     38.31 o 
  -9   2   3      126.71      139.44     20.54 o 
  -8   2   3      173.33      194.26     19.55 o 
  -7   2   3        0.63        1.70      8.17 o 
  -6   2   3     2704.20     2455.10     82.96 o 
  -5   2   3     1467.68     1135.39     19.16 o 
  -4   2   3      160.84      131.34      8.43 o 
  -3   2   3     2242.36     2377.31     26.23 o 
  -2   2   3     1877.07     2023.18     30.51 o 
  -1   2   3     1652.25     1487.44     31.03 o 
   0   2   3       42.19       31.90     13.61 o 
   1   2   3      152.73      118.35      9.99 o 
   2   2   3    35849.38    33909.31    452.92 o 
   3   2   3      735.87      884.81     24.71 o 
   4   2   3     6470.99     6093.79     68.92 o 
   5   2   3      243.14      270.20     14.05 o 
   6   2   3     1464.54     1394.14     29.51 o 
   7   2   3     2832.85     2626.24     42.25 o 
   8   2   3      782.55      794.25     26.11 o 
   9   2   3      271.94      333.26     22.10 o 
  10   2   3       89.87      101.46     16.68 o 
  11   2   3      177.03      239.26     21.99 o 
  12   2   3       12.60       11.04     15.78 o 
  13   2   3       66.83       77.52     19.69 o 
 -12   3   3       48.81       89.11     21.73 o 
 -11   3   3      194.84      199.14     49.20 o 
 -10   3   3       92.78      129.15     25.96 o 
  -9   3   3      693.83      728.91     32.74 o 
  -8   3   3      792.22      792.40     43.68 o 
  -7   3   3        6.69       13.97     16.31 o 
  -6   3   3        3.70        1.22     13.86 o 
  -5   3   3      315.87      291.27     20.25 o 
  -4   3   3       96.80      116.82      8.53 o 
  -3   3   3    10907.00    10579.68    315.56 o 
  -2   3   3       69.66      116.94      7.64 o 
  -1   3   3       53.81      132.11      2.60 o 
   0   3   3    18313.61    20651.05    268.15 o 
   1   3   3      232.84      180.84     11.65 o 
   2   3   3      226.75      176.16     10.42 o 
   3   3   3    12493.59    11894.05    124.08 o 
   4   3   3     2793.25     2463.68     34.33 o 
   5   3   3    11526.75    11655.72    132.18 o 
   6   3   3     3452.24     3444.12     45.21 o 
   7   3   3     1688.50     1780.01     42.45 o 
   8   3   3      211.47      214.89     16.23 o 
   9   3   3      311.35      315.64     19.00 o 
  10   3   3      144.86      144.53     18.79 o 
  11   3   3      414.26      443.38     30.21 o 
  12   3   3       19.29        9.71     12.42 o 
  13   3   3        3.17        5.11     21.33 o 
  14   3   3      228.28      260.15     24.07 o 
 -11   4   3      177.82      200.61     23.66 o 
 -10   4   3      134.37      126.54     26.39 o 
  -9   4   3      705.40      624.39     48.21 o 
  -8   4   3      179.45      186.84     27.19 o 
  -7   4   3       65.24       37.70     11.07 o 
  -6   4   3      409.12      408.54     17.32 o 
  -5   4   3     6793.82     6550.40    208.36 o 
  -4   4   3      387.31      350.46     11.53 o 
  -3   4   3      541.94      524.86     11.03 o 
  -2   4   3     3470.73     3398.56     77.38 o 
  -1   4   3       35.84       11.17     12.87 o 
   0   4   3     1477.41     1498.67     59.41 o 
   1   4   3      965.28      769.67     16.67 o 
   2   4   3     4720.28     5824.08     63.05 o 
   3   4   3      539.23      657.58     14.17 o 
   4   4   3     5258.52     5106.81     60.97 o 
   5   4   3     2848.89     2777.15     34.99 o 
   6   4   3       59.49       88.00      8.75 o 
   7   4   3     1761.67     1688.69     39.39 o 
   8   4   3     1531.95     1374.01     27.44 o 
   9   4   3     1185.23     1204.29     35.19 o 
  10   4   3       32.22       34.11     12.34 o 
  11   4   3      212.83      232.76     21.85 o 
  12   4   3      133.45      208.33     19.38 o 
  13   4   3       93.34       68.69     20.47 o 
  14   4   3        2.86       24.08     14.12 o 
 -11   5   3        5.32       -4.36     11.93 o 
 -10   5   3      390.34      384.47     33.39 o 
  -9   5   3       15.52       30.16     23.25 o 
  -8   5   3      486.53      497.52     31.86 o 
  -7   5   3      565.28      544.40     41.84 o 
  -6   5   3     1805.22     1769.92     35.87 o 
  -5   5   3       36.19       50.48     18.92 o 
  -4   5   3        6.69        0.35      9.59 o 
  -3   5   3        1.53       -4.08      4.23 o 
  -2   5   3     1411.58     1219.62     31.47 o 
  -1   5   3     3872.04     3829.08     85.66 o 
   0   5   3        1.61       18.79     13.93 o 
   1   5   3     3587.37     3553.40     58.04 o 
   2   5   3      406.00      320.22      9.50 o 
   3   5   3     2694.14     2452.13     27.30 o 
   4   5   3     1591.59     1228.91     18.25 o 
   5   5   3     2852.65     2547.95     34.47 o 
   6   5   3     2659.28     2602.33     36.29 o 
   7   5   3     1803.33     1738.95     37.88 o 
   8   5   3       19.26       29.89     10.67 o 
   9   5   3       42.27       44.13     11.54 o 
  10   5   3        9.95       10.66      8.99 o 
  11   5   3      183.83      185.91     19.99 o 
  12   5   3       61.74       51.34     15.46 o 
  13   5   3       83.30       65.66     15.90 o 
  14   5   3      137.44      132.63     19.63 o 
 -10   6   3      116.46      130.32     49.79 o 
  -9   6   3       22.05       44.62     14.18 o 
  -8   6   3     1127.13     1093.94     77.58 o 
  -7   6   3      210.24      245.78     15.37 o 
  -6   6   3      585.69      600.85     19.37 o 
  -5   6   3     1540.44     1485.23     33.06 o 
  -4   6   3     2364.26     2235.42     37.76 o 
  -3   6   3      386.59      349.12     28.97 o 
  -2   6   3     1722.64     1702.79     39.47 o 
  -1   6   3     4577.01     4591.33    104.18 o 
   0   6   3       37.37       43.49     10.90 o 
   1   6   3       66.14       92.96      9.23 o 
   2   6   3     9989.94     9560.64    108.41 o 
   3   6   3     2927.51     2694.30     28.25 o 
   4   6   3      143.09      138.95      7.50 o 
   5   6   3     1679.46     1632.76     22.56 o 
   6   6   3       82.37       77.54      9.83 o 
   7   6   3       56.16       39.96      6.85 o 
   8   6   3     3402.26     3215.38     44.56 o 
   9   6   3        8.33       19.70      8.44 o 
  10   6   3      444.70      441.41     27.62 o 
  11   6   3      971.39      954.12     27.83 o 
  12   6   3      244.94      315.09     17.38 o 
  13   6   3       61.97       85.19     14.91 o 
  14   6   3       65.72       51.29     12.82 o 
  -9   7   3      232.02      256.45     57.02 o 
  -8   7   3       38.47       55.36     12.11 o 
  -7   7   3      379.10      454.84     77.91 o 
  -6   7   3      103.82      101.93     10.09 o 
  -5   7   3      329.01      339.33     16.21 o 
  -4   7   3        3.63        1.40      4.47 o 
  -3   7   3      122.89      117.57      4.16 o 
  -2   7   3     1123.97     1187.58     35.41 o 
  -1   7   3     1847.81     1886.49     42.94 o 
   0   7   3     6648.16     6518.50     78.59 o 
   1   7   3     2220.19     2421.62     37.37 o 
   2   7   3      888.27      832.26     15.25 o 
   3   7   3      124.06      132.01      7.24 o 
   4   7   3     3956.04     3891.78     42.70 o 
   5   7   3     5736.01     5545.57     55.71 o 
   6   7   3     2900.01     2873.16     36.07 o 
   7   7   3        0.88        5.23      5.01 o 
   8   7   3       48.63       56.86      9.07 o 
   9   7   3     1025.49     1052.06     24.27 o 
  10   7   3       45.32       34.03      8.71 o 
  11   7   3        2.42        7.64      8.73 o 
  12   7   3      208.54      210.85     14.16 o 
  13   7   3       23.37        6.16     11.65 o 
  14   7   3      242.29      205.33     26.91 o 
  -9   8   3       58.60       40.16     46.77 o 
  -8   8   3        0.33      -35.08     40.20 o 
  -7   8   3      669.33      653.73     51.17 o 
  -6   8   3       15.00        5.99      8.81 o 
  -5   8   3     1026.46     1009.06     27.92 o 
  -4   8   3      526.40      513.59     62.40 o 
  -3   8   3       13.42       13.24     15.90 o 
  -2   8   3     1192.17     1171.84     44.90 o 
  -1   8   3      232.02      265.62     10.66 o 
   0   8   3        0.42        2.48      3.15 o 
   1   8   3      655.91      657.91     18.12 o 
   2   8   3     9095.16     9428.28    150.03 o 
   3   8   3    10971.57    10965.36    211.73 o 
   4   8   3        2.42        3.94      4.45 o 
   5   8   3      466.61      471.33     15.11 o 
   6   8   3       73.57       72.86      8.23 o 
   7   8   3      283.09      288.28     11.73 o 
   8   8   3      173.25      192.60     11.42 o 
   9   8   3     1056.67     1024.86     20.37 o 
  10   8   3        8.23       17.38      6.91 o 
  11   8   3       17.42       10.10      7.00 o 
  12   8   3      648.94      716.45     35.01 o 
  13   8   3      167.96      192.80     15.85 o 
  14   8   3       59.75       95.12     49.66 o 
  -8   9   3       11.20       16.35     26.38 o 
  -7   9   3      174.03      109.00    103.26 o 
  -6   9   3        3.21       -1.97     25.09 o 
  -5   9   3        1.24        6.11     16.68 o 
  -4   9   3      130.93      130.16      8.47 o 
  -3   9   3      371.90      407.18     30.49 o 
  -2   9   3      523.53      495.68     37.11 o 
  -1   9   3      191.73      254.51     45.85 o 
   0   9   3     3123.83     3206.60     43.24 o 
   1   9   3      309.06      275.35      9.83 o 
   2   9   3     1270.17     1248.47     29.23 o 
   3   9   3      131.71      134.75     11.43 o 
   4   9   3     1391.44     1446.39     72.26 o 
   5   9   3     3727.89     3621.65     69.45 o 
   6   9   3      302.78      353.24     13.05 o 
   7   9   3     1170.91     1144.32     21.58 o 
   8   9   3       35.03       31.70      6.49 o 
   9   9   3      845.80      860.55     18.58 o 
  10   9   3       11.35       11.47      6.75 o 
  11   9   3        5.01       15.51      7.92 o 
  12   9   3      287.37      302.45     12.88 o 
  13   9   3       87.81       50.39     35.27 o 
  14   9   3       20.41       17.47     38.23 o 
  -7  10   3       44.21       12.37     24.08 o 
  -6  10   3      265.11      183.00    145.89 o 
  -5  10   3      119.80       91.73     83.36 o 
  -4  10   3      180.06      144.96    102.60 o 
  -3  10   3       31.44       20.78     19.24 o 
  -2  10   3        5.54      -13.29     16.62 o 
  -1  10   3      127.91      104.17      6.97 o 
   0  10   3      194.33      177.38      9.97 o 
   1  10   3        5.14       11.45      5.29 o 
   2  10   3      843.06      865.78     20.08 o 
   3  10   3     3360.21     3393.57     55.21 o 
   4  10   3      181.16      243.58     33.17 o 
   5  10   3      878.69      865.54     45.64 o 
   6  10   3      368.71      329.92     17.05 o 
   7  10   3      113.92      108.22     10.76 o 
   8  10   3       96.64       93.08      9.29 o 
   9  10   3       20.65       19.94      7.21 o 
  10  10   3       99.48      103.42      9.27 o 
  11  10   3       38.71       30.51      6.60 o 
  12  10   3      146.28      176.16     22.70 o 
  13  10   3      175.42      136.89     74.75 o 
  14  10   3       19.00       45.59     41.78 o 
  -6  11   3       88.95       48.80     53.47 o 
  -5  11   3        6.21       -8.79     22.10 o 
  -4  11   3       49.76       15.75     26.11 o 
  -3  11   3      572.53      479.97     38.86 o 
  -2  11   3       18.77       43.72     22.27 o 
  -1  11   3       94.74       76.14     12.28 o 
   0  11   3      321.66      318.90     16.86 o 
   1  11   3      584.86      608.74     15.34 o 
   2  11   3       63.01       61.19     17.44 o 
   3  11   3      624.50      608.04     33.51 o 
   4  11   3      740.37      695.02     22.29 o 
   5  11   3      830.16      881.52     28.91 o 
   6  11   3      258.11      252.28     13.35 o 
   7  11   3      208.61      209.52     17.47 o 
   8  11   3      698.69      680.54     21.33 o 
   9  11   3        5.51        7.86      6.05 o 
  10  11   3      173.43      152.72      9.99 o 
  11  11   3      238.33      184.23     11.03 o 
  12  11   3      134.03      153.84     43.49 o 
  13  11   3      231.05      315.70     54.52 o 
  14  11   3       18.36      -26.41     39.28 o 
  -5  12   3       20.25        4.87     27.27 o 
  -4  12   3       76.68       62.94     66.02 o 
  -3  12   3       24.94       14.24     22.16 o 
  -2  12   3        2.09       -4.07     20.43 o 
  -1  12   3        3.04       -0.94     13.19 o 
   0  12   3        3.93        0.40      5.46 o 
   1  12   3        6.13        9.50      7.90 o 
   2  12   3       69.69      105.27     14.69 o 
   3  12   3     1078.58     1174.83     25.63 o 
   4  12   3      216.48      243.17     15.15 o 
   5  12   3       75.02       68.37     24.57 o 
   6  12   3      632.81      618.32     27.01 o 
   7  12   3        5.46        3.75     10.54 o 
   8  12   3        0.47        0.51      6.80 o 
   9  12   3       92.24       92.92     16.17 o 
  10  12   3       72.03       54.81     10.39 o 
  11  12   3       80.57       75.90     10.41 o 
  12  12   3       97.39      102.09     29.04 o 
  13  12   3       91.48      122.71     45.06 o 
  -4  13   3       93.38       13.40     29.26 o 
  -3  13   3       65.72       48.48     49.27 o 
  -2  13   3      327.03      206.48    147.73 o 
  -1  13   3       55.25       14.47     20.03 o 
   0  13   3       28.38       24.02      9.20 o 
   1  13   3      678.91      726.77     20.00 o 
   2  13   3       18.28       40.41      9.38 o 
   3  13   3      320.50      300.31     16.34 o 
   4  13   3       53.21       69.94     13.67 o 
   5  13   3      101.84       94.72     18.37 o 
   6  13   3      687.99      793.06     32.53 o 
   7  13   3      162.98      197.74     28.05 o 
   8  13   3      241.68      221.04     22.33 o 
   9  13   3       54.30       35.97     15.29 o 
  10  13   3      485.50      518.05     24.07 o 
  11  13   3      130.85      116.75     26.60 o 
  12  13   3       64.73       13.30     26.05 o 
  13  13   3      197.58      185.90     78.56 o 
  -3  14   3       64.87       42.25     39.54 o 
  -2  14   3       76.68       30.37     27.98 o 
  -1  14   3      231.66      200.11    144.78 o 
   0  14   3        0.19       -7.11     18.25 o 
   1  14   3       43.38       63.49     23.16 o 
   2  14   3       74.95       82.27     10.45 o 
   3  14   3      715.75      748.00     30.21 o 
   4  14   3      165.30      228.53     33.12 o 
   5  14   3       27.25       24.60     13.11 o 
   6  14   3      317.74      299.36     16.02 o 
   7  14   3       38.00       45.40     14.16 o 
   8  14   3       13.76       23.81      9.50 o 
   9  14   3        8.82       15.48      9.09 o 
  10  14   3        1.43       11.96     23.78 o 
  11  14   3       90.70      122.05     39.15 o 
  12  14   3       15.69       10.76     24.63 o 
  -1  15   3        0.29       -3.09     18.90 o 
   0  15   3       30.62       10.90     20.80 o 
   1  15   3      547.20      576.12     39.81 o 
   2  15   3      192.61      213.31     29.41 o 
   3  15   3        7.21       13.89     12.17 o 
   4  15   3       90.49       50.26     16.76 o 
   5  15   3        5.72        3.26      7.46 o 
   6  15   3      719.72      695.02     43.06 o 
   7  15   3        6.36       14.76     10.48 o 
   8  15   3      126.32      127.61     21.16 o 
   9  15   3        0.64       -6.40      7.17 o 
  10  15   3       98.00      108.65     34.03 o 
  11  15   3      179.52      191.15     43.49 o 
   1  16   3       51.43       20.42     22.70 o 
   2  16   3        0.05       -4.16     16.76 o 
   3  16   3       67.65       75.49     28.76 o 
   4  16   3      257.94      350.50     63.26 o 
   5  16   3       10.55       -7.89      9.25 o 
   6  16   3       24.15       14.79     10.63 o 
   7  16   3       10.55       10.49     12.15 o 
   8  16   3       19.14       24.08     14.42 o 
   9  16   3        3.01        8.28     20.36 o 
  10  16   3       12.44      -24.44     26.28 o 
   4  17   3       20.44       35.14     24.33 o 
   5  17   3        0.27      -10.38     17.71 o 
   6  17   3        1.05       38.70     19.02 o 
   7  17   3        0.96        5.49      8.99 o 
   8  17   3      117.08       86.83     13.40 o 
  -5 -15   4      140.64      102.85     47.36 o 
  -4 -15   4        4.88        8.92     13.03 o 
  -3 -15   4       15.53       59.08     20.43 o 
  -2 -15   4       13.39        5.52     22.99 o 
  -7 -14   4      104.60      176.57     61.35 o 
  -6 -14   4       50.86       38.43     12.40 o 
  -5 -14   4       53.01       40.22     16.13 o 
  -4 -14   4       86.01       49.44     20.23 o 
  -3 -14   4       36.01        9.85     19.97 o 
  -2 -14   4       41.91        1.97     29.30 o 
  -1 -14   4        0.44        4.07     37.18 o 
   0 -14   4        1.04        3.68     40.73 o 
 -12 -13   4      125.87      116.14     50.32 o 
 -11 -13   4       18.46       53.47     40.86 o 
 -10 -13   4       15.65        4.73     43.49 o 
  -9 -13   4        0.11      -34.42     34.42 o 
  -8 -13   4      181.07      171.97     40.20 o 
  -7 -13   4       42.09       37.82     11.76 o 
  -6 -13   4       88.34      108.15     12.51 o 
  -5 -13   4        3.20        3.71      7.08 o 
  -4 -13   4      254.22      280.35     22.03 o 
  -3 -13   4        8.74        1.85     10.40 o 
  -2 -13   4        2.09       14.14     16.03 o 
  -1 -13   4       42.42       -4.20     21.94 o 
   0 -13   4       69.30       -1.05     21.28 o 
   1 -13   4        1.79        2.63     41.65 o 
   2 -13   4       29.55        1.71     44.27 o 
 -12 -12   4       59.18       36.13     39.81 o 
 -11 -12   4        0.23      -15.11     32.58 o 
 -10 -12   4       86.68       62.53     60.30 o 
  -9 -12   4      351.75      388.35     50.32 o 
  -8 -12   4      129.13      152.26     38.23 o 
  -7 -12   4      153.60      140.16      8.40 o 
  -6 -12   4      284.76      335.36     17.68 o 
  -5 -12   4       72.15       97.46     14.10 o 
  -4 -12   4       37.05        9.62     11.20 o 
  -3 -12   4       33.48       15.03     16.49 o 
  -2 -12   4      212.77      215.19     32.84 o 
  -1 -12   4      113.59      129.67     32.58 o 
   0 -12   4       70.69        6.31     23.52 o 
   1 -12   4      380.61      412.52     54.65 o 
   2 -12   4      192.88      345.26     57.28 o 
   3 -12   4       50.70       65.43     47.69 o 
 -13 -11   4       57.06       70.15     45.19 o 
 -12 -11   4        1.72        4.20     28.90 o 
 -11 -11   4      547.88      627.06    102.08 o 
 -10 -11   4      158.77      177.23     43.88 o 
  -9 -11   4       45.14       62.67     34.03 o 
  -8 -11   4       45.38       62.01     31.92 o 
  -7 -11   4        0.65       -0.16      3.29 o 
  -6 -11   4      105.67      148.33      8.57 o 
  -5 -11   4      319.80      377.63     24.78 o 
  -4 -11   4      346.18      409.90     24.06 o 
  -3 -11   4       60.12       48.21     19.71 o 
  -2 -11   4      530.61      413.70     35.47 o 
  -1 -11   4       17.34        1.71     15.77 o 
   0 -11   4        9.21       30.22     26.67 o 
   1 -11   4      259.94      308.73     45.85 o 
   2 -11   4        0.67       25.22     31.53 o 
   3 -11   4      117.94      142.94     78.96 o 
   4 -11   4      156.94      200.22     58.73 o 
 -13 -10   4      125.29      124.28     50.45 o 
 -12 -10   4      135.57      129.27     45.85 o 
 -11 -10   4       20.29       46.64     60.30 o 
 -10 -10   4       22.47       10.25     27.85 o 
  -9 -10   4     1377.63     1408.61     74.75 o 
  -8 -10   4      573.69      662.79     52.16 o 
  -7 -10   4       29.44       19.15      3.00 o 
  -6 -10   4       42.32       51.53      5.55 o 
  -5 -10   4      994.60     1005.69     29.43 o 
  -4 -10   4       26.69       24.28     11.07 o 
  -3 -10   4     1013.69     1078.60     60.04 o 
  -2 -10   4      720.20      600.39     38.10 o 
  -1 -10   4     1488.57     1471.94     60.17 o 
   0 -10   4      859.01      883.47     39.54 o 
   1 -10   4      401.68      416.17     73.50 o 
   2 -10   4       58.33       61.38     23.82 o 
   3 -10   4      245.37      250.86     34.42 o 
   4 -10   4      127.23       85.66     73.96 o 
   5 -10   4       16.51       39.28     44.14 o 
   6 -10   4       64.46      123.10     61.88 o 
 -14  -9   4       31.33       27.19     40.60 o 
 -13  -9   4       79.24      127.96     76.85 o 
 -12  -9   4        0.47        7.23     29.17 o 
 -11  -9   4      411.84      378.63     54.26 o 
 -10  -9   4      529.77      616.55     57.94 o 
  -9  -9   4       72.93       70.02     32.45 o 
  -8  -9   4      288.67      279.83     41.25 o 
  -7  -9   4      290.04      358.13     40.33 o 
  -6  -9   4      577.30      602.89     12.65 o 
  -5  -9   4      121.19      120.13     10.53 o 
  -4  -9   4       45.95       59.85     15.32 o 
  -3  -9   4      342.31      396.49     37.05 o 
  -2  -9   4       20.06       26.87     11.89 o 
  -1  -9   4      394.29      387.01     23.36 o 
   0  -9   4      137.19      132.31     24.63 o 
   1  -9   4        6.34       28.92     20.91 o 
   2  -9   4        1.11       19.84     22.56 o 
   3  -9   4      134.66      175.15     36.04 o 
   4  -9   4        7.68       43.29     31.35 o 
   5  -9   4       39.66       81.56     31.70 o 
   6  -9   4       10.85        3.91     23.25 o 
   7  -9   4        1.86       46.51     86.05 o 
 -14  -8   4       54.00       94.98     79.61 o 
 -13  -8   4      100.87      172.23     49.13 o 
 -12  -8   4      102.36      143.33     44.01 o 
 -11  -8   4       33.32       39.02     31.79 o 
 -10  -8   4      162.58      158.31     39.68 o 
  -9  -8   4     1354.33     1390.48     69.76 o 
  -8  -8   4     2956.43     2885.02     97.09 o 
  -7  -8   4       24.85       38.49     25.22 o 
  -6  -8   4        9.22        4.57      2.11 o 
  -5  -8   4        1.80        0.36      3.89 o 
  -4  -8   4       87.62       72.21     10.09 o 
  -3  -8   4      177.64      193.78     25.75 o 
  -2  -8   4     2022.00     1894.56     46.51 o 
  -1  -8   4     2597.68     2401.49     48.85 o 
   0  -8   4      256.89      282.41     21.50 o 
   1  -8   4      286.09      347.56     33.63 o 
   2  -8   4       77.47       63.51     20.20 o 
   3  -8   4        7.32        1.45     13.65 o 
   4  -8   4        6.89       21.68     26.73 o 
   5  -8   4       25.95        2.30     18.02 o 
   6  -8   4       67.33      123.65     47.89 o 
   7  -8   4       21.29       34.75     31.24 o 
 -14  -7   4       11.20      -13.40     36.79 o 
 -13  -7   4       27.30       16.16     31.79 o 
 -12  -7   4       36.57       25.22     32.19 o 
 -11  -7   4      280.86      420.53     77.38 o 
 -10  -7   4     1128.14     1163.20     95.90 o 
  -9  -7   4     1100.63     1289.46     94.85 o 
  -8  -7   4      177.11      177.23     54.65 o 
  -7  -7   4      113.30      163.17     49.40 o 
  -6  -7   4     1345.03     1423.72     57.54 o 
  -5  -7   4      473.54      425.99     20.36 o 
  -4  -7   4      181.79      245.37      8.71 o 
  -3  -7   4      303.22      314.17     12.57 o 
  -2  -7   4        5.64       17.28      9.33 o 
  -1  -7   4      315.23      353.07     18.62 o 
   0  -7   4      580.68      588.21     25.17 o 
   1  -7   4       86.43       96.58     18.02 o 
   2  -7   4      588.31      611.55     32.00 o 
   3  -7   4      104.98      111.62     23.38 o 
   4  -7   4       26.31       37.21     25.71 o 
   5  -7   4       16.39       31.74     23.30 o 
   6  -7   4      138.54      122.07     32.59 o 
   7  -7   4        3.22       14.52     25.22 o 
   8  -7   4        5.27       15.34     23.01 o 
 -14  -6   4       95.40       68.05     75.94 o 
 -13  -6   4      240.15      294.41     52.29 o 
 -12  -6   4      118.03      164.88     41.25 o 
 -11  -6   4        3.22      -10.77     24.96 o 
 -10  -6   4       34.24       21.81     25.22 o 
  -9  -6   4      217.31      221.89     36.92 o 
  -8  -6   4     2915.94     2782.02     88.02 o 
  -7  -6   4      656.76      698.79     44.27 o 
  -6  -6   4      277.19      341.71     50.32 o 
  -5  -6   4      600.23      665.55     23.25 o 
  -4  -6   4       17.94       24.48      4.78 o 
  -3  -6   4        0.16       10.71      6.44 o 
  -2  -6   4     3022.68     2994.84     50.64 o 
  -1  -6   4    11327.15    10881.61    154.63 o 
   0  -6   4     5561.81     5537.08    104.38 o 
   1  -6   4      174.41      176.95     32.19 o 
   2  -6   4     1396.73     1433.11     41.60 o 
   3  -6   4      187.81      202.90     24.62 o 
   4  -6   4        0.57       21.57     22.30 o 
   5  -6   4      254.49      310.99     32.74 o 
   6  -6   4       20.73       53.75     31.53 o 
   7  -6   4      104.18      158.65     34.48 o 
   8  -6   4      164.67      129.48     25.27 o 
   9  -6   4       99.95      164.52     27.69 o 
 -14  -5   4       10.36       58.99     48.35 o 
 -13  -5   4      128.85      157.39     45.85 o 
 -12  -5   4        0.18        4.34     23.52 o 
 -11  -5   4      600.67      655.96     53.34 o 
 -10  -5   4      833.66      834.63     80.14 o 
  -9  -5   4        1.65       17.34     21.94 o 
  -8  -5   4        7.12       31.92     21.68 o 
  -7  -5   4     1028.64      999.90     47.95 o 
  -6  -5   4      113.80      137.81     26.01 o 
  -5  -5   4     1073.73      961.96     52.81 o 
  -4  -5   4      242.78      253.85      9.06 o 
  -3  -5   4     3041.90     2881.78     89.07 o 
  -2  -5   4      190.97      238.27     21.68 o 
  -1  -5   4     2648.58     2313.96     52.68 o 
   0  -5   4       89.63      104.93     16.39 o 
   1  -5   4      832.78      776.79     26.80 o 
   2  -5   4     2299.60     2189.31     94.39 o 
   3  -5   4       63.18       87.43     19.16 o 
   4  -5   4      735.92      740.27     36.45 o 
   5  -5   4      329.66      424.41     33.72 o 
   6  -5   4      603.65      647.11     41.31 o 
   7  -5   4      464.20      538.40     51.01 o 
   8  -5   4      190.31      237.98     26.84 o 
   9  -5   4        0.15      -15.81     17.77 o 
  10  -5   4        2.72        7.20     18.66 o 
 -14  -4   4       26.69        3.72     22.35 o 
 -13  -4   4      988.05     1113.91     54.08 o 
 -12  -4   4      426.79      419.94     30.27 o 
 -11  -4   4       39.39       30.30      6.62 o 
 -10  -4   4      129.87      101.83      4.90 o 
  -9  -4   4      233.89      219.25      7.19 o 
  -8  -4   4       89.91       65.41      3.35 o 
  -7  -4   4      994.01      912.67     44.93 o 
  -6  -4   4      410.29      386.77     31.14 o 
  -5  -4   4      459.60      364.93     48.67 o 
  -4  -4   4     3064.43     3183.51    121.17 o 
  -3  -4   4      795.19      688.96     32.65 o 
  -2  -4   4       18.69       28.38      6.44 o 
  -1  -4   4    31601.62    29823.29   1236.77 o 
   0  -4   4    21844.50    20424.56    325.68 o 
   1  -4   4     1894.06     1836.12     43.11 o 
   2  -4   4     1939.25     1793.48     42.16 o 
   3  -4   4        2.14       11.18     18.85 o 
   4  -4   4      211.00      197.50     23.08 o 
   5  -4   4        8.67        0.33     11.60 o 
   6  -4   4       50.70       36.40     26.23 o 
   7  -4   4      783.60      944.02     55.94 o 
   8  -4   4       14.63       22.09     16.95 o 
   9  -4   4      322.79      376.69     34.88 o 
  10  -4   4       16.79       17.90     18.89 o 
 -14  -3   4       24.03       18.79     30.35 o 
 -13  -3   4      176.34      136.18     37.72 o 
 -12  -3   4      236.50      203.89     41.93 o 
 -11  -3   4       10.74       15.79      9.69 o 
 -10  -3   4     1393.12     1332.01     37.28 o 
  -9  -3   4        8.78       10.64      4.17 o 
  -8  -3   4        4.22       16.14      3.77 o 
  -7  -3   4     4177.30     4090.38     43.52 o 
  -6  -3   4     2828.13     3024.04     35.29 o 
  -5  -3   4      299.55      412.15     10.04 o 
  -4  -3   4      911.77      931.99     17.03 o 
  -3  -3   4     1867.38     1404.30     19.75 o 
  -2  -3   4      957.58      668.57     16.75 o 
  -1  -3   4     1751.39     1683.86     63.19 o 
   0  -3   4     4251.27     4122.40     60.33 o 
   1  -3   4     2131.77     2236.90     40.99 o 
   2  -3   4     7473.18     6844.90    102.75 o 
   3  -3   4      880.56      910.67     36.03 o 
   4  -3   4     2324.85     2292.58     61.68 o 
   5  -3   4      461.55      515.53     36.20 o 
   6  -3   4       49.40       42.72     19.97 o 
   7  -3   4     2220.53     2407.41     67.35 o 
   8  -3   4     1132.38     1335.00     42.21 o 
   9  -3   4       62.34       19.55     17.88 o 
  10  -3   4        3.71      -13.56     20.10 o 
  11  -3   4       20.68        5.51     17.58 o 
 -13  -2   4      194.16      211.36     38.74 o 
 -12  -2   4      677.41      649.23     36.26 o 
 -11  -2   4       90.98      104.83     10.34 o 
 -10  -2   4      246.65      235.50     11.63 o 
  -9  -2   4      949.67      916.50     28.80 o 
  -8  -2   4       62.31       54.00      6.15 o 
  -7  -2   4      166.57      127.26      7.47 o 
  -6  -2   4     3253.49     3345.87     39.28 o 
  -5  -2   4      386.00      319.93      9.15 o 
  -4  -2   4      886.69     1026.84     21.43 o 
  -3  -2   4      565.73      591.11     11.70 o 
  -2  -2   4     1138.35     1102.71     17.57 o 
  -1  -2   4       59.33       30.90      7.61 o 
   0  -2   4     6512.50     5639.32     76.78 o 
   1  -2   4     1168.12     1049.55     31.31 o 
   2  -2   4     1219.56     1100.37     30.74 o 
   3  -2   4       48.66       34.64     16.88 o 
   4  -2   4      452.97      439.53     24.00 o 
   5  -2   4        4.04        1.48     14.57 o 
   6  -2   4      383.98      371.93     28.69 o 
   7  -2   4      818.52     1010.67     43.20 o 
   8  -2   4     1043.49     1138.83     38.51 o 
   9  -2   4      715.54      919.80     69.06 o 
  10  -2   4      663.69      703.01     36.77 o 
  11  -2   4      124.47      100.21     79.23 o 
 -13  -1   4      240.80      252.77     19.28 o 
 -12  -1   4      283.15      333.58     33.79 o 
 -11  -1   4        6.71       17.12      9.56 o 
 -10  -1   4      466.86      428.56     35.73 o 
  -9  -1   4     1103.79     1018.94     28.93 o 
  -8  -1   4      107.59      100.26      9.90 o 
  -7  -1   4       90.45       89.07      8.24 o 
  -6  -1   4     3846.59     3892.38     55.19 o 
  -5  -1   4      227.58      277.90     12.19 o 
  -4  -1   4        4.04        7.13      6.77 o 
  -3  -1   4      656.72      452.08     10.17 o 
  -2  -1   4       79.10       11.83      6.12 o 
  -1  -1   4      848.61      887.70     24.44 o 
   0  -1   4      146.85      124.01     11.55 o 
   1  -1   4       89.23      121.23     13.65 o 
   2  -1   4      233.94      392.69     25.36 o 
   3  -1   4     4777.05     4567.54     77.96 o 
   4  -1   4        7.29       23.19     16.75 o 
   5  -1   4       91.15       84.55     20.52 o 
   6  -1   4      403.03      486.39     59.32 o 
   7  -1   4      366.15      363.58     28.52 o 
   8  -1   4     2535.63     2740.44     56.66 o 
   9  -1   4      210.01      298.25     33.78 o 
  10  -1   4       33.13       28.77     18.26 o 
  11  -1   4        9.69       -0.53     12.27 o 
  12  -1   4      333.54      400.30     34.04 o 
 -13   0   4       14.25        8.33     13.70 o 
 -12   0   4      562.24      578.90     26.16 o 
 -11   0   4      841.13      780.57     29.59 o 
 -10   0   4      116.03      137.96     11.81 o 
  -9   0   4       11.13       23.91      8.37 o 
  -8   0   4        0.04       -9.40      9.40 o 
  -7   0   4     1851.55     1790.26     25.94 o 
  -6   0   4        2.51       12.04      5.23 o 
  -5   0   4     8971.80     8853.56    158.23 o 
  -4   0   4     7609.57     8206.99    197.00 o 
  -3   0   4        6.84       28.98      7.09 o 
  -2   0   4       40.74       25.02     10.40 o 
  -1   0   4      445.06      601.38     17.72 o 
   0   0   4     2840.90     3842.30     56.46 o 
   1   0   4     7410.84     6709.96     94.89 o 
   2   0   4      323.38      453.68     23.12 o 
   3   0   4      247.88      208.57     16.27 o 
   4   0   4     1845.95     1870.10     39.24 o 
   5   0   4      255.28      251.92     19.36 o 
   6   0   4      358.04      417.95     25.07 o 
   7   0   4      721.34      748.29     30.93 o 
   8   0   4      413.16      493.00     25.75 o 
   9   0   4       25.52       38.93     17.95 o 
  10   0   4     1046.47     1241.30     65.54 o 
  11   0   4      264.12      337.00     45.55 o 
  12   0   4       65.61       40.91     32.03 o 
 -13   1   4        8.61       16.66     15.54 o 
 -12   1   4      527.21      519.67     24.28 o 
 -11   1   4        2.35       23.24     11.33 o 
 -10   1   4      261.58      227.91     19.47 o 
  -9   1   4     1851.35     1643.75     84.47 o 
  -8   1   4      549.70      644.87     24.01 o 
  -7   1   4      638.64      548.19     14.95 o 
  -6   1   4      497.18      454.38     15.23 o 
  -5   1   4      841.09      939.31     26.55 o 
  -4   1   4     1010.81     1009.27     20.46 o 
  -3   1   4    24286.72    24839.92    332.20 o 
  -2   1   4      239.56      186.35     17.74 o 
  -1   1   4       22.52       10.60      8.24 o 
   0   1   4      351.88      294.73     22.86 o 
   1   1   4     1525.35     1573.03     29.12 o 
   2   1   4    12994.45    14369.52    187.79 o 
   3   1   4       49.74      174.42     14.76 o 
   4   1   4     1522.91     1407.19     31.67 o 
   5   1   4     1627.29     1479.85     34.51 o 
   6   1   4      321.41      338.91     21.67 o 
   7   1   4      769.11      777.55     31.26 o 
   8   1   4      241.40      315.37     23.77 o 
   9   1   4      264.91      297.04     22.19 o 
  10   1   4      128.62      151.45     23.47 o 
  11   1   4        0.12        4.01     13.34 o 
  12   1   4      174.85       -3.24     17.19 o 
  13   1   4      160.44      187.72     62.64 o 
 -12   2   4      210.74      294.61     36.52 o 
 -11   2   4      200.34      233.73     20.04 o 
 -10   2   4      422.44      381.96     25.44 o 
  -9   2   4      277.04      308.71     33.13 o 
  -8   2   4        0.65       14.10     10.29 o 
  -7   2   4      126.22      116.22     11.23 o 
  -6   2   4     4958.45     4955.12     52.61 o 
  -5   2   4     1470.64     1356.02     19.99 o 
  -4   2   4    18520.80    18940.13    252.18 o 
  -3   2   4      398.98      352.31     14.43 o 
  -2   2   4     1004.06      932.42     15.02 o 
  -1   2   4      535.92      591.05     17.84 o 
   0   2   4    18200.34    18151.35    232.60 o 
   1   2   4     3514.62     2897.15     42.78 o 
   2   2   4    18761.24    18887.72    246.27 o 
   3   2   4     5069.42     4862.73     73.93 o 
   4   2   4      159.00      220.88     23.73 o 
   5   2   4     1928.76     2058.19     38.50 o 
   6   2   4     2524.14     2526.64     40.05 o 
   7   2   4       10.54       24.87     10.96 o 
   8   2   4     1133.47     1278.83     34.80 o 
   9   2   4       92.83      106.69     18.92 o 
  10   2   4      289.20      370.56     27.73 o 
  11   2   4      419.71      536.79     34.55 o 
  12   2   4       14.10       17.38     15.83 o 
  13   2   4       26.25       31.39     22.60 o 
 -12   3   4      109.90      112.38     21.40 o 
 -11   3   4      376.15      404.74     38.70 o 
 -10   3   4       43.77       22.73     12.74 o 
  -9   3   4      320.50      290.21     26.94 o 
  -8   3   4       57.76       36.39     20.53 o 
  -7   3   4      546.09      489.04     58.46 o 
  -6   3   4       65.70       56.72     12.28 o 
  -5   3   4      470.05      434.04     10.83 o 
  -4   3   4      944.59     1065.66     32.06 o 
  -3   3   4     4128.38     4258.48     54.95 o 
  -2   3   4    30151.92    30676.54    410.47 o 
  -1   3   4      151.66      132.09     13.02 o 
   0   3   4     2316.03     2216.99     37.11 o 
   1   3   4      540.30      529.91     17.83 o 
   2   3   4     3599.41     3888.71     59.73 o 
   3   3   4    12691.76    12737.79    171.64 o 
   4   3   4      724.67      879.31     25.30 o 
   5   3   4     2088.98     2132.64     38.48 o 
   6   3   4       36.00       34.01      9.28 o 
   7   3   4     3018.84     3141.89     50.60 o 
   8   3   4      121.92      184.43     15.50 o 
   9   3   4        2.91        6.81     14.15 o 
  10   3   4      248.61      333.60     30.02 o 
  11   3   4      101.75      162.44     22.94 o 
  12   3   4        7.10       -6.66     14.72 o 
  13   3   4       91.98      122.32     24.12 o 
 -11   4   4       94.37      112.81     27.91 o 
 -10   4   4        6.90       23.09     12.47 o 
  -9   4   4      822.02      668.92     81.42 o 
  -8   4   4      354.48      350.58     34.62 o 
  -7   4   4      523.92      438.79     29.49 o 
  -6   4   4       22.22        6.95      8.32 o 
  -5   4   4      436.56      409.39     12.65 o 
  -4   4   4     8710.66     8321.94     92.71 o 
  -3   4   4      167.06      160.54     21.41 o 
  -2   4   4      183.88      175.39     21.15 o 
  -1   4   4        4.91       21.05      1.31 o 
   0   4   4    17125.73    18601.27    256.72 o 
   1   4   4     8710.39     8367.09    116.68 o 
   2   4   4      421.48      358.83     15.04 o 
   3   4   4      959.95      926.21     19.14 o 
   4   4   4     5670.98     6185.42     69.44 o 
   5   4   4     1464.80     1302.63     22.93 o 
   6   4   4       14.23       15.70      9.00 o 
   7   4   4      247.98      272.46     16.70 o 
   8   4   4      458.28      454.10     33.49 o 
   9   4   4       10.11       15.70     12.01 o 
  10   4   4      796.91      845.89     34.32 o 
  11   4   4       80.17      153.51     17.91 o 
  12   4   4        6.59       -1.73     11.05 o 
  13   4   4       74.41       81.61     27.47 o 
  14   4   4       65.89       86.20     19.20 o 
 -11   5   4      179.07      196.19     37.40 o 
 -10   5   4       73.89      105.12     26.28 o 
  -9   5   4      222.27      216.37     16.33 o 
  -8   5   4       32.17       17.74     12.43 o 
  -7   5   4      188.49      206.86     53.80 o 
  -6   5   4      413.09      388.98     41.78 o 
  -5   5   4       48.34       45.81      6.58 o 
  -4   5   4      217.84      213.33     14.18 o 
  -3   5   4      531.68      514.53     28.29 o 
  -2   5   4    10285.91    10061.56    206.13 o 
  -1   5   4    15347.93    15550.18    307.81 o 
   0   5   4      115.28       64.50     14.26 o 
   1   5   4       17.74       27.79      6.71 o 
   2   5   4     1173.38     1432.46     22.54 o 
   3   5   4      525.52      604.51     17.62 o 
   4   5   4     1555.52     1694.74     26.50 o 
   5   5   4      146.04      163.63     10.16 o 
   6   5   4       64.52       48.81      8.48 o 
   7   5   4      286.94      258.89     22.37 o 
   8   5   4     3295.37     3144.19     68.30 o 
   9   5   4      363.24      394.19     35.90 o 
  10   5   4      210.24      256.39     17.57 o 
  11   5   4      243.58      276.08     19.16 o 
  12   5   4        2.15       -2.78     12.07 o 
  13   5   4      192.67      245.05     40.77 o 
  14   5   4       49.26       62.02     18.76 o 
 -10   6   4        5.76        3.22     18.30 o 
  -9   6   4        0.00       -8.34      8.34 o 
  -8   6   4      241.43      282.21     30.69 o 
  -7   6   4        4.71        5.28      9.08 o 
  -6   6   4       37.17       47.27     10.29 o 
  -5   6   4       11.48       14.69      9.11 o 
  -4   6   4     1436.61     1401.69     46.77 o 
  -3   6   4     3634.96     3594.59     70.75 o 
  -2   6   4      118.32      152.00     24.17 o 
  -1   6   4      241.75      305.45     27.46 o 
   0   6   4      546.17      565.84     31.79 o 
   1   6   4     1615.49     1403.77     36.35 o 
   2   6   4     1184.84     1004.07     19.21 o 
   3   6   4      612.86      627.87     16.20 o 
   4   6   4      756.64      770.66     17.80 o 
   5   6   4      475.04      415.24     16.51 o 
   6   6   4     4070.50     3892.57     49.47 o 
   7   6   4     1015.10      993.39     23.69 o 
   8   6   4      310.07      286.49     15.26 o 
   9   6   4      613.51      578.46     21.91 o 
  10   6   4      283.59      294.54     19.48 o 
  11   6   4     1007.31     1052.71     34.99 o 
  12   6   4        0.20        0.87     12.71 o 
  13   6   4        3.79        1.86      8.83 o 
  14   6   4       95.64       85.04     16.20 o 
  -9   7   4       16.96        0.90     16.16 o 
  -8   7   4      246.71      163.03    131.57 o 
  -7   7   4      194.74      190.96     11.08 o 
  -6   7   4      293.34      330.92     14.09 o 
  -5   7   4       82.47       64.52      9.88 o 
  -4   7   4       46.38       43.47     17.98 o 
  -3   7   4      167.16      146.58     20.69 o 
  -2   7   4        9.21        0.96      9.65 o 
  -1   7   4     2341.02     2252.31     88.42 o 
   0   7   4      666.32      608.80     34.29 o 
   1   7   4      255.03      268.66     39.81 o 
   2   7   4       94.97      131.77     19.11 o 
   3   7   4     1036.61      942.62     18.98 o 
   4   7   4       40.68       46.86      7.98 o 
   5   7   4     1035.13     1028.36     23.32 o 
   6   7   4     5195.59     4989.89     61.47 o 
   7   7   4       37.80       38.98      8.13 o 
   8   7   4     2256.19     2062.69     33.76 o 
   9   7   4     1604.30     1569.74     56.62 o 
  10   7   4      773.72      781.99     26.33 o 
  11   7   4       92.40       92.89     12.74 o 
  12   7   4        5.87        3.76      8.77 o 
  13   7   4      123.07       99.17     22.55 o 
  14   7   4       87.40       79.20     17.13 o 
  -9   8   4       11.79       21.52     24.70 o 
  -8   8   4       44.21       29.07     41.05 o 
  -7   8   4       44.30       26.99     28.97 o 
  -6   8   4      179.00      165.62     20.26 o 
  -5   8   4        0.84       19.23     18.81 o 
  -4   8   4      806.11      785.22     38.30 o 
  -3   8   4     1626.14     1661.04     56.29 o 
  -2   8   4      121.79      133.43     24.57 o 
  -1   8   4        0.26       15.44     13.57 o 
   0   8   4     3405.33     3719.65     95.90 o 
   1   8   4      993.55     1240.45     47.30 o 
   2   8   4     2526.33     2553.57     39.46 o 
   3   8   4      503.14      503.25     15.99 o 
   4   8   4     1619.35     1500.58     20.95 o 
   5   8   4      387.44      420.24     13.38 o 
   6   8   4     2467.31     2391.97     32.41 o 
   7   8   4      287.95      290.86     14.36 o 
   8   8   4      213.01      212.19     12.19 o 
   9   8   4     2112.73     2120.30     35.20 o 
  10   8   4       50.60       53.87     11.65 o 
  11   8   4      908.93      863.56     45.79 o 
  12   8   4       32.89       52.88     15.93 o 
  13   8   4       67.83       56.66     12.86 o 
  14   8   4        6.65        5.29     10.05 o 
  -8   9   4      127.91       74.65     78.37 o 
  -7   9   4       45.41       -3.87     19.47 o 
  -6   9   4      663.54      667.86     44.46 o 
  -5   9   4       68.39       34.65     35.73 o 
  -4   9   4        5.18       20.08     19.13 o 
  -3   9   4      463.18      449.31     39.17 o 
  -2   9   4      298.25      309.59     27.88 o 
  -1   9   4     2146.74     2141.09     53.09 o 
   0   9   4      105.60      114.69     26.28 o 
   1   9   4        9.30        2.00      4.14 o 
   2   9   4       96.01      127.92     16.22 o 
   3   9   4       41.40       45.75      6.55 o 
   4   9   4        0.26        3.55      5.98 o 
   5   9   4       49.25       41.38      7.76 o 
   6   9   4     2925.28     2729.95     55.33 o 
   7   9   4      620.91      604.90     15.22 o 
   8   9   4      494.08      505.84     23.51 o 
   9   9   4       58.69       43.48      8.69 o 
  10   9   4       54.91       54.33     10.93 o 
  11   9   4      385.46      404.32     15.81 o 
  12   9   4       17.21       19.48      8.62 o 
  13   9   4        3.38        4.36     12.42 o 
  14   9   4       58.53       71.07     49.40 o 
  -7  10   4       50.65       23.23     32.84 o 
  -6  10   4       45.42       49.77     52.62 o 
  -5  10   4       51.46       35.37     36.98 o 
  -4  10   4      799.77      677.14     48.54 o 
  -3  10   4      715.24      630.25     45.13 o 
  -2  10   4       65.05       65.42     21.83 o 
  -1  10   4      156.10      157.80     24.10 o 
   0  10   4      209.92      209.66     23.64 o 
   1  10   4      642.91      704.00     14.81 o 
   2  10   4      310.52      323.45     15.70 o 
   3  10   4       14.84        4.09      6.45 o 
   4  10   4      233.34      207.07     10.84 o 
   5  10   4      148.57      178.97     11.29 o 
   6  10   4      319.19      323.22     12.88 o 
   7  10   4       66.11       93.88     11.97 o 
   8  10   4       56.87       55.48      8.29 o 
   9  10   4      511.53      529.73     20.99 o 
  10  10   4        4.01        5.76     11.12 o 
  11  10   4      324.33      317.19     13.71 o 
  12  10   4       19.23       22.85     14.18 o 
  13  10   4        1.98       13.23     23.52 o 
  14  10   4       45.24       49.40     44.41 o 
  -6  11   4      153.85       78.38     67.20 o 
  -5  11   4      222.07      139.55    139.19 o 
  -4  11   4      157.96       96.85     78.56 o 
  -3  11   4       43.95       26.49     23.45 o 
  -2  11   4       10.90        3.56     15.74 o 
  -1  11   4     1078.86     1057.93     44.17 o 
   0  11   4      838.41      786.46     49.86 o 
   1  11   4       12.01       17.41      6.46 o 
   2  11   4        3.41        3.17      5.44 o 
   3  11   4       84.13      120.44     12.51 o 
   4  11   4       24.13       41.65     10.46 o 
   5  11   4      188.68      197.06     12.18 o 
   6  11   4        4.30        2.03      6.29 o 
   7  11   4      375.09      380.34     25.21 o 
   8  11   4        9.13        8.40      6.34 o 
   9  11   4      889.26      887.52     20.77 o 
  10  11   4        3.50        8.66      8.10 o 
  11  11   4        4.39       21.34      7.17 o 
  12  11   4       35.30       32.79     12.34 o 
  13  11   4        0.16      -33.63     58.33 o 
  14  11   4       10.70       71.47     46.24 o 
  -5  12   4        7.95       24.46     27.24 o 
  -4  12   4        8.10       15.86     23.70 o 
  -3  12   4       46.66       39.28     35.93 o 
  -2  12   4       83.92       50.54     41.78 o 
  -1  12   4        4.15        0.01     15.80 o 
   0  12   4        0.88       15.80     17.70 o 
   1  12   4       66.20       52.10      9.03 o 
   2  12   4      354.32      347.84     13.00 o 
   3  12   4        0.37        7.66      6.93 o 
   4  12   4      213.62      270.58     16.41 o 
   5  12   4      606.35      637.01     43.16 o 
   6  12   4       13.65       -3.55      8.57 o 
   7  12   4      629.65      702.81     20.88 o 
   8  12   4        0.55       -5.76      8.07 o 
   9  12   4       28.20       40.31     13.69 o 
  10  12   4      155.65      154.88     10.64 o 
  11  12   4      200.01      186.07     18.11 o 
  12  12   4      171.55      188.39     44.27 o 
  13  12   4        0.28       15.90     32.84 o 
  -4  13   4       34.31       -8.58     23.60 o 
  -3  13   4        1.07       -1.13     17.66 o 
  -2  13   4       19.24       17.93     37.11 o 
  -1  13   4        1.36       32.72     32.98 o 
   0  13   4     1201.26     1193.06     49.28 o 
   1  13   4       11.80       -0.25     11.66 o 
   2  13   4      838.14      855.24     23.94 o 
   3  13   4       22.35       18.47     11.10 o 
   4  13   4      438.49      435.75     17.62 o 
   5  13   4       42.26       87.90     25.36 o 
   6  13   4       38.02       71.24     18.52 o 
   7  13   4      677.93      725.55     37.25 o 
   8  13   4      674.17      637.57     27.93 o 
   9  13   4      268.92      321.85     20.86 o 
  10  13   4      181.03      208.97     15.57 o 
  11  13   4       41.29       19.45     10.46 o 
  12  13   4      140.82      163.04     42.96 o 
  13  13   4       18.71      -22.47     33.89 o 
  -3  14   4       29.99        2.59     33.20 o 
  -2  14   4       84.18       53.52     51.30 o 
  -1  14   4       97.01       44.20     36.59 o 
   0  14   4      207.14      149.87    114.76 o 
   1  14   4       19.30        2.12     15.36 o 
   2  14   4       72.52       79.94      8.45 o 
   3  14   4       79.67       66.89     10.81 o 
   4  14   4      609.57      642.19     21.30 o 
   5  14   4        2.06        2.23      6.93 o 
   6  14   4       44.29       58.57     12.60 o 
   7  14   4      155.61      234.89     19.19 o 
   8  14   4      356.62      464.74     28.84 o 
   9  14   4       62.05       60.52     14.08 o 
  10  14   4      436.36      435.03     19.99 o 
  11  14   4       34.14        6.43     16.92 o 
  12  14   4      223.72      353.40     50.45 o 
  -1  15   4        4.44       18.07     24.34 o 
   0  15   4      148.60       35.68     40.43 o 
   1  15   4       51.57       43.99     24.74 o 
   2  15   4      618.08      618.84     94.72 o 
   3  15   4      100.04       99.42     24.00 o 
   4  15   4       82.25       72.21     14.72 o 
   5  15   4      172.65      149.82     18.19 o 
   6  15   4       47.91       33.38     10.94 o 
   7  15   4      497.64      511.75     30.25 o 
   8  15   4      122.11      137.12     22.53 o 
   9  15   4        0.40       -1.19      7.46 o 
  10  15   4       75.20       93.67     33.50 o 
  11  15   4       15.52        3.15     23.25 o 
   1  16   4        9.58      -21.92     28.39 o 
   2  16   4       12.63       -9.26     30.61 o 
   3  16   4       35.69       28.54     20.79 o 
   4  16   4       96.53      121.07     23.92 o 
   5  16   4      356.86      348.29     22.77 o 
   6  16   4        3.96       -0.39      7.58 o 
   7  16   4       17.65       16.75     11.35 o 
   8  16   4      208.60      214.43     18.93 o 
   9  16   4      170.30      201.65     26.79 o 
  10  16   4       21.92       42.30     28.77 o 
   4  17   4        4.97        6.51     16.24 o 
   5  17   4        2.74        6.21     14.79 o 
   6  17   4        0.21        0.14     16.94 o 
   7  17   4       43.32       70.82     13.32 o 
   8  17   4       65.32       57.07     14.33 o 
  -5 -15   5       18.95        8.71     13.98 o 
  -4 -15   5      121.65      127.23     37.64 o 
  -6 -14   5        4.66       -5.46     10.10 o 
  -5 -14   5        0.72       -0.38     14.85 o 
  -4 -14   5       77.82       86.05     24.57 o 
  -3 -14   5       19.10       19.31     22.07 o 
  -2 -14   5       24.33        3.55     33.63 o 
  -1 -14   5        3.02        1.71     34.42 o 
 -10 -13   5        2.46       24.17     34.42 o 
  -9 -13   5       89.27       66.61     37.84 o 
  -8 -13   5       22.39       43.49     32.45 o 
  -7 -13   5       10.90      -26.93     30.09 o 
  -6 -13   5       58.66       60.21      9.81 o 
  -5 -13   5      177.39      252.25     42.96 o 
  -4 -13   5        0.97       35.92     47.82 o 
  -3 -13   5       24.77        4.49     23.91 o 
  -2 -13   5        3.26      -16.03     22.99 o 
  -1 -13   5        9.34        4.47     21.28 o 
   0 -13   5        0.08       -2.36     23.65 o 
   1 -13   5       18.68        1.71     25.75 o 
 -12 -12   5       18.76        6.17     32.06 o 
 -11 -12   5       87.19       49.92     41.38 o 
 -10 -12   5      189.05      154.24     46.51 o 
  -9 -12   5        0.00      -15.24     28.77 o 
  -8 -12   5      178.63      136.63     63.59 o 
  -7 -12   5      584.17      566.05     13.56 o 
  -6 -12   5        0.09        8.71      7.29 o 
  -5 -12   5      279.59      318.25     20.05 o 
  -4 -12   5        6.44       -3.43     10.58 o 
  -3 -12   5      282.07      305.05     47.03 o 
  -2 -12   5      222.09      274.31     34.42 o 
  -1 -12   5      175.15      186.42     36.00 o 
   0 -12   5       78.95        9.59     25.62 o 
   1 -12   5       24.16        9.46     29.43 o 
   2 -12   5       42.77        2.10     27.46 o 
   3 -12   5        1.58      -38.36     43.88 o 
 -13 -11   5        0.88      -16.42     60.04 o 
 -12 -11   5       22.00        5.52     30.61 o 
 -11 -11   5       83.22       29.82     37.05 o 
 -10 -11   5      209.10      207.05     46.24 o 
  -9 -11   5       29.61       43.22     32.58 o 
  -8 -11   5       22.88        6.96     40.20 o 
  -7 -11   5       26.77       16.95      3.78 o 
  -6 -11   5       91.52       98.38      8.09 o 
  -5 -11   5      649.80      692.16     42.11 o 
  -4 -11   5      332.07      331.62     21.04 o 
  -3 -11   5      617.78      787.20     38.36 o 
  -2 -11   5      490.20      449.17     38.10 o 
  -1 -11   5        1.19       11.17     19.97 o 
   0 -11   5        7.18       -5.81     14.87 o 
   1 -11   5        4.75       12.23     18.52 o 
   2 -11   5      199.98      234.60     34.38 o 
   3 -11   5       13.32       -1.05     26.14 o 
   4 -11   5       90.91       90.91     86.58 o 
 -13 -10   5       10.39       65.03     44.93 o 
 -12 -10   5       34.86       61.09     42.70 o 
 -11 -10   5       33.76       44.01     37.57 o 
 -10 -10   5      184.76      201.53     44.41 o 
  -9 -10   5        6.17       29.69     30.22 o 
  -8 -10   5      602.36      613.66     85.39 o 
  -7 -10   5      620.30      610.98     86.84 o 
  -6 -10   5       78.45      102.91     21.47 o 
  -5 -10   5        0.76        8.79      8.58 o 
  -4 -10   5      121.65       92.20     19.83 o 
  -3 -10   5      578.36      606.43     33.50 o 
  -2 -10   5     1285.90     1216.54     36.46 o 
  -1 -10   5       90.83      134.48     20.16 o 
   0 -10   5      889.98      930.91     64.90 o 
   1 -10   5        0.00        3.61     14.57 o 
   2 -10   5       92.11      101.20     26.88 o 
   3 -10   5        0.51        4.84     18.93 o 
   4 -10   5       17.80       -4.74     31.27 o 
   5 -10   5       12.15       19.54     34.81 o 
 -13  -9   5        0.03      -36.00     40.33 o 
 -12  -9   5      115.51      164.35     47.56 o 
 -11  -9   5      101.84       79.61     39.68 o 
 -10  -9   5      701.59      733.34     62.14 o 
  -9  -9   5        0.61      -18.92     43.35 o 
  -8  -9   5      209.64      187.74     63.98 o 
  -7  -9   5       73.39       84.61     52.55 o 
  -6  -9   5       61.00       73.39     10.01 o 
  -5  -9   5      233.82      306.57     15.14 o 
  -4  -9   5     1594.16     1613.69     44.01 o 
  -3  -9   5      363.62      429.30     18.95 o 
  -2  -9   5     1729.98     1822.49     47.86 o 
  -1  -9   5      408.40      478.07     26.24 o 
   0  -9   5      122.04      139.55     20.90 o 
   1  -9   5       32.08       33.15     19.31 o 
   2  -9   5      353.59      388.55     32.88 o 
   3  -9   5      266.53      348.56     35.57 o 
   4  -9   5       77.30      118.23     32.59 o 
   5  -9   5      350.18      443.33     73.47 o 
   6  -9   5       15.75       19.25     29.41 o 
 -13  -8   5        0.61       -4.47     29.69 o 
 -12  -8   5       17.48       22.07     32.32 o 
 -11  -8   5       77.88       69.10     59.25 o 
 -10  -8   5       23.10       15.90     44.67 o 
  -9  -8   5       97.82      121.00     35.60 o 
  -8  -8   5      468.47      458.63     46.90 o 
  -7  -8   5     1001.29     1111.57     59.38 o 
  -6  -8   5      210.40      166.91     28.38 o 
  -5  -8   5      771.50      744.89     53.14 o 
  -4  -8   5      199.89      214.87     13.19 o 
  -3  -8   5      124.78      162.64     22.86 o 
  -2  -8   5      860.68      852.74     26.07 o 
  -1  -8   5       23.94       34.25     13.42 o 
   0  -8   5      713.70      692.45     44.27 o 
   1  -8   5       22.91       22.44     16.02 o 
   2  -8   5      443.15      476.15     32.42 o 
   3  -8   5       61.06       66.14     23.87 o 
   4  -8   5       81.80       70.02     27.03 o 
   5  -8   5      286.53      329.65     49.65 o 
   6  -8   5       20.51       27.89     28.78 o 
   7  -8   5      203.99      285.13     47.50 o 
 -14  -7   5      112.13       95.25     76.59 o 
 -13  -7   5       15.11       19.84     33.76 o 
 -12  -7   5      313.21      360.50     53.21 o 
 -11  -7   5       31.76       20.49     29.43 o 
 -10  -7   5       22.85       31.79     29.56 o 
  -9  -7   5      115.80      131.11     34.68 o 
  -8  -7   5      168.49      168.82     34.68 o 
  -7  -7   5        6.75       21.28     23.52 o 
  -6  -7   5      167.50      172.23     30.87 o 
  -5  -7   5      242.85      227.61     14.01 o 
  -4  -7   5      662.50      703.19     15.56 o 
  -3  -7   5      199.63      173.65     40.99 o 
  -2  -7   5     3328.09     3188.52    103.33 o 
  -1  -7   5      876.47      914.83     27.86 o 
   0  -7   5      434.56      385.34     32.58 o 
   1  -7   5      126.33      107.83     19.03 o 
   2  -7   5       66.41      118.00     22.09 o 
   3  -7   5        9.17       21.22     23.06 o 
   4  -7   5        7.27      -20.57     20.57 o 
   5  -7   5      590.92      695.74     54.73 o 
   6  -7   5      567.29      619.31     59.00 o 
   7  -7   5       37.76      105.79     35.67 o 
   8  -7   5        1.01       -2.93     16.51 o 
 -14  -6   5      361.06      353.93     62.93 o 
 -13  -6   5      132.83      175.52     46.90 o 
 -12  -6   5        0.74       26.01     31.00 o 
 -11  -6   5       49.06       32.45     29.69 o 
 -10  -6   5       55.26       73.44     31.00 o 
  -9  -6   5       83.60       75.67     29.43 o 
  -8  -6   5      286.59      296.52     37.84 o 
  -7  -6   5     1599.32     1479.29     61.75 o 
  -6  -6   5      605.75      606.43     40.20 o 
  -5  -6   5       13.49       13.80      3.50 o 
  -4  -6   5      989.03      946.76     18.34 o 
  -3  -6   5      446.53      552.61     17.74 o 
  -2  -6   5        5.27        3.97      6.77 o 
  -1  -6   5     1064.07     1040.52     55.77 o 
   0  -6   5      152.21      140.97     16.71 o 
   1  -6   5      443.88      423.35     29.55 o 
   2  -6   5        4.19        8.59     13.64 o 
   3  -6   5        7.41       23.74     17.88 o 
   4  -6   5      234.77      252.23     37.19 o 
   5  -6   5       49.85       72.97     31.48 o 
   6  -6   5       41.89       21.56     23.83 o 
   7  -6   5      438.04      542.49     48.27 o 
   8  -6   5      392.88      438.96     59.04 o 
   9  -6   5        0.36       23.74     26.62 o 
 -14  -5   5       42.72        2.10     44.93 o 
 -13  -5   5      120.04      160.41     70.55 o 
 -12  -5   5       32.02       -7.36     25.36 o 
 -11  -5   5      182.36      244.23     41.12 o 
 -10  -5   5      277.97      308.21     40.60 o 
  -9  -5   5       69.67       55.83     27.19 o 
  -8  -5   5      117.02      131.51     47.16 o 
  -7  -5   5      157.34      161.46     30.09 o 
  -6  -5   5     2016.89     2040.27     66.87 o 
  -5  -5   5      228.92      204.65      5.33 o 
  -4  -5   5     1405.60     1185.44     57.35 o 
  -3  -5   5     1929.98     1801.49     82.96 o 
  -2  -5   5      630.95      533.93     19.25 o 
  -1  -5   5        2.07       13.33      8.82 o 
   0  -5   5     2131.08     2161.86     48.01 o 
   1  -5   5      208.15      223.78     21.22 o 
   2  -5   5       11.82       13.07     13.45 o 
   3  -5   5      339.83      347.64     27.14 o 
   4  -5   5      248.58      280.80     28.81 o 
   5  -5   5      147.49      171.62     28.78 o 
   6  -5   5     1249.19     1377.10    121.06 o 
   7  -5   5      359.99      451.14     42.50 o 
   8  -5   5       75.16       52.17     40.86 o 
   9  -5   5        8.13       10.60     18.78 o 
 -14  -4   5       53.68       17.74     38.23 o 
 -13  -4   5      377.72      387.56     54.13 o 
 -12  -4   5      139.51      118.90     37.18 o 
 -11  -4   5      270.27      220.37     24.11 o 
 -10  -4   5      164.30      185.85     12.98 o 
  -9  -4   5       30.18       30.41      2.62 o 
  -8  -4   5       13.87        3.37     14.98 o 
  -7  -4   5     3174.14     2788.64    112.45 o 
  -6  -4   5     2956.62     3012.80     38.55 o 
  -5  -4   5     1022.59     1082.67     52.98 o 
  -4  -4   5      894.49      782.53     13.46 o 
  -3  -4   5      120.26      150.64      9.62 o 
  -2  -4   5        3.43        1.11      4.69 o 
  -1  -4   5     8492.09     8135.17    339.21 o 
   0  -4   5      107.06      139.74     14.90 o 
   1  -4   5      330.54      290.33     19.40 o 
   2  -4   5     2189.98     2208.70     48.79 o 
   3  -4   5      507.23      541.87     28.69 o 
   4  -4   5       80.10       62.50     20.13 o 
   5  -4   5      201.88      235.18     28.47 o 
   6  -4   5      160.22      189.69     30.37 o 
   7  -4   5       23.22       35.82     29.91 o 
   8  -4   5      601.88      775.15     59.42 o 
   9  -4   5       25.26       21.73     25.84 o 
  10  -4   5       16.43       17.83     22.37 o 
 -13  -3   5       47.51       -3.28     25.62 o 
 -12  -3   5        3.09        0.32      4.43 o 
 -11  -3   5      130.02      154.44     23.58 o 
 -10  -3   5      220.07      157.54      8.45 o 
  -9  -3   5     3113.70     2913.40     68.99 o 
  -8  -3   5       85.67      104.06     10.47 o 
  -7  -3   5      140.50      145.73      6.16 o 
  -6  -3   5      111.68       94.22      5.29 o 
  -5  -3   5     4741.54     4928.01     63.33 o 
  -4  -3   5     4384.70     4380.47     50.18 o 
  -3  -3   5     3731.24     3792.30     48.87 o 
  -2  -3   5      450.78      564.33     14.18 o 
  -1  -3   5     3770.88     3723.82     69.96 o 
   0  -3   5     9278.24     9090.87    133.00 o 
   1  -3   5     1346.81     1458.85     39.45 o 
   2  -3   5     1488.66     1489.08     37.23 o 
   3  -3   5     2742.50     2698.02     74.10 o 
   4  -3   5       39.59       28.99     19.88 o 
   5  -3   5      640.93      716.99     42.63 o 
   6  -3   5      510.12      679.24     82.11 o 
   7  -3   5      953.25     1092.82     60.17 o 
   8  -3   5       34.93       -4.64     18.90 o 
   9  -3   5      370.08      448.33     34.12 o 
  10  -3   5       32.99        6.76     17.05 o 
  11  -3   5      226.39       73.80     55.82 o 
 -13  -2   5       44.48       29.47      9.52 o 
 -12  -2   5        3.38        1.38      5.98 o 
 -11  -2   5      501.46      443.00     27.43 o 
 -10  -2   5       31.58       28.86      7.15 o 
  -9  -2   5      123.87      112.88     14.18 o 
  -8  -2   5      823.53      877.55     19.04 o 
  -7  -2   5     4069.52     3919.46     77.35 o 
  -6  -2   5     5276.42     5130.94    108.42 o 
  -5  -2   5      283.20      276.24     13.28 o 
  -4  -2   5     1273.99     1379.31     31.95 o 
  -3  -2   5        5.47        4.69      4.69 o 
  -2  -2   5      230.27      336.46     40.07 o 
  -1  -2   5     1823.88     1866.96     30.61 o 
   0  -2   5      330.06      399.10     16.54 o 
   1  -2   5     4612.39     4313.84     65.96 o 
   2  -2   5     1178.66     1313.95     32.76 o 
   3  -2   5     3164.40     3214.95     71.60 o 
   4  -2   5        7.31       -3.43     11.32 o 
   5  -2   5      710.58      694.48     38.89 o 
   6  -2   5      882.14      890.21     40.18 o 
   7  -2   5       77.58       86.31     25.30 o 
   8  -2   5      378.63      468.17     88.57 o 
   9  -2   5        6.02       -0.90     14.08 o 
  10  -2   5       12.06        1.47     14.01 o 
  11  -2   5        0.89        3.82     16.81 o 
 -13  -1   5       85.31       66.42     17.55 o 
 -12  -1   5        1.43       -4.74      7.63 o 
 -11  -1   5        0.39        3.61      6.54 o 
 -10  -1   5       98.18       86.45      9.52 o 
  -9  -1   5      348.22      361.40     24.68 o 
  -8  -1   5     1304.25     1220.70     21.52 o 
  -7  -1   5       51.84       39.07      9.63 o 
  -6  -1   5      823.04      860.98     25.34 o 
  -5  -1   5       58.76       71.48      8.11 o 
  -4  -1   5    10351.82    10635.07    162.59 o 
  -3  -1   5      196.10      161.07      9.00 o 
  -2  -1   5        8.04       20.86      9.88 o 
  -1  -1   5      337.93      454.65     17.01 o 
   0  -1   5       15.12        9.58      7.88 o 
   1  -1   5     7942.67     7782.31    106.48 o 
   2  -1   5       15.00      153.73     89.47 o 
   3  -1   5     1570.78     1546.66     41.98 o 
   4  -1   5     3923.39     4064.14     70.96 o 
   5  -1   5     1229.64     1414.26     40.12 o 
   6  -1   5      187.02      286.90     25.78 o 
   7  -1   5      331.02      420.73     37.97 o 
   8  -1   5      170.50      218.93     38.41 o 
   9  -1   5       33.99       48.33     19.32 o 
  10  -1   5       85.75       40.37     23.13 o 
  11  -1   5       26.75       13.27     30.22 o 
  12  -1   5       16.32        3.83     17.00 o 
 -13   0   5       35.81       39.47     17.05 o 
 -12   0   5       11.83       21.18     12.32 o 
 -11   0   5       75.63       58.07     13.71 o 
 -10   0   5      165.24      169.53     15.16 o 
  -9   0   5       99.30      101.95      9.83 o 
  -8   0   5        0.24       -6.01      7.19 o 
  -7   0   5       87.39      109.63     12.21 o 
  -6   0   5     6319.49     5888.13    128.01 o 
  -5   0   5     1174.78     1044.50     21.97 o 
  -4   0   5      528.62      613.63     16.09 o 
  -3   0   5      817.24      942.49     20.62 o 
  -2   0   5     3634.67     4165.17     53.69 o 
  -1   0   5     1696.26     1604.45     27.15 o 
   0   0   5      116.46      113.89     11.50 o 
   1   0   5      467.21      564.59     19.65 o 
   2   0   5     9158.11    10018.12    136.64 o 
   3   0   5     3717.01     3452.55     57.27 o 
   4   0   5     3077.39     3001.35     60.80 o 
   5   0   5       15.37       27.37     13.79 o 
   6   0   5      177.33      177.36     25.78 o 
   7   0   5      603.69      527.29     42.50 o 
   8   0   5      111.19      108.92     25.32 o 
   9   0   5        6.38       -3.97     14.59 o 
  10   0   5        0.89       -6.25     15.22 o 
  11   0   5      110.48       89.99     57.88 o 
  12   0   5       15.95       19.49     19.75 o 
 -12   1   5       35.43       34.32     14.73 o 
 -11   1   5        3.38       -8.94      9.60 o 
 -10   1   5        0.02       -2.47      7.67 o 
  -9   1   5        6.79       15.28      7.99 o 
  -8   1   5      435.30      457.76     14.94 o 
  -7   1   5      295.08      279.49     28.22 o 
  -6   1   5      172.78      157.46     10.52 o 
  -5   1   5       95.68      105.37     10.12 o 
  -4   1   5     2259.57     2307.71     36.09 o 
  -3   1   5     4830.61     4497.39     51.24 o 
  -2   1   5      929.85     1035.07     29.84 o 
  -1   1   5     1843.21     1949.68     31.89 o 
   0   1   5     3254.92     3742.93     52.93 o 
   1   1   5     2805.16     2320.62     70.42 o 
   2   1   5     6134.58     6175.32     92.84 o 
   3   1   5      455.94      496.56     23.81 o 
   4   1   5     8097.15     7994.96    145.56 o 
   5   1   5     2884.98     3165.56     57.72 o 
   6   1   5     2772.18     2701.40     73.32 o 
   7   1   5       46.23       45.00     16.01 o 
   8   1   5        3.74       25.34     15.61 o 
   9   1   5        5.32        3.53     13.56 o 
  10   1   5        6.98        5.85     16.07 o 
  11   1   5        4.59        7.60     17.17 o 
  12   1   5        3.60       12.13     17.38 o 
  13   1   5       59.53       35.21     21.13 o 
 -12   2   5       22.97       22.08     12.94 o 
 -11   2   5      300.96      319.23     20.12 o 
 -10   2   5      320.13      337.96     32.65 o 
  -9   2   5       26.77       24.40      9.97 o 
  -8   2   5      103.36      126.68     10.45 o 
  -7   2   5      912.26      817.69     18.20 o 
  -6   2   5     2676.28     2583.59     57.98 o 
  -5   2   5    16807.55    15776.05    223.27 o 
  -4   2   5     1415.40     1479.09     26.28 o 
  -3   2   5     1937.93     1912.56     37.97 o 
  -2   2   5      562.72      584.98     26.73 o 
  -1   2   5      163.02      202.63     15.88 o 
   0   2   5      429.59      370.97     15.95 o 
   1   2   5      305.26      344.17     16.21 o 
   2   2   5     6975.49     7077.60     96.14 o 
   3   2   5       11.76       35.59     10.64 o 
   4   2   5    16348.50    16697.36    232.51 o 
   5   2   5       10.85       13.43     10.22 o 
   6   2   5        8.53       -0.16      7.29 o 
   7   2   5     1407.14     1465.55     36.87 o 
   8   2   5       18.76       38.83     13.69 o 
   9   2   5      278.26      339.31     42.06 o 
  10   2   5       20.54       21.58     15.07 o 
  11   2   5      129.15      116.89     38.25 o 
  12   2   5      157.99       93.02     63.79 o 
  13   2   5       36.94       15.81     17.71 o 
 -12   3   5       55.58       48.63     21.70 o 
 -11   3   5        7.20        7.56     10.76 o 
 -10   3   5        8.01        8.18     10.00 o 
  -9   3   5      296.17      324.92     18.14 o 
  -8   3   5      869.15      911.02     46.16 o 
  -7   3   5      280.84      271.94     14.11 o 
  -6   3   5      191.87      164.95     12.40 o 
  -5   3   5      890.12      882.80     34.98 o 
  -4   3   5      742.99      781.11     21.24 o 
  -3   3   5     2818.13     2624.27     39.89 o 
  -2   3   5     1331.15     1161.24     16.88 o 
  -1   3   5     2316.08     2123.78     36.81 o 
   0   3   5     1194.22     1487.31     35.93 o 
   1   3   5     4925.14     4576.73     64.78 o 
   2   3   5      177.47      132.29     12.70 o 
   3   3   5     4831.75     5101.02     77.96 o 
   4   3   5    19650.31    20358.09    296.51 o 
   5   3   5     1295.19     1379.59     31.30 o 
   6   3   5     1029.68      972.00     29.59 o 
   7   3   5     1440.32     1550.46     35.91 o 
   8   3   5       67.27       48.26     13.19 o 
   9   3   5       74.48      101.41     16.39 o 
  10   3   5        5.37        4.93     11.58 o 
  11   3   5       16.97       24.18     15.60 o 
  12   3   5       15.97       20.77     16.14 o 
  13   3   5       64.91       18.07     20.79 o 
 -11   4   5      233.52      259.96     46.57 o 
 -10   4   5      417.29      373.69     20.68 o 
  -9   4   5       40.06       47.59     15.63 o 
  -8   4   5      222.55      268.35     20.45 o 
  -7   4   5      193.44      170.66     13.11 o 
  -6   4   5      134.67      120.91     18.21 o 
  -5   4   5     1455.62     1348.28     36.83 o 
  -4   4   5      461.54      414.23     12.77 o 
  -3   4   5      305.39      335.41     11.77 o 
  -2   4   5     5437.11     5995.13     78.17 o 
  -1   4   5      317.51      256.39     23.06 o 
   0   4   5     1009.46     1118.10     30.38 o 
   1   4   5     1879.42     1734.52     36.87 o 
   2   4   5     4884.53     4275.60     66.60 o 
   3   4   5     4106.51     4071.89     64.57 o 
   4   4   5     5378.25     5491.68     68.35 o 
   5   4   5     8422.58     9126.67    110.50 o 
   6   4   5      512.55      529.01     20.58 o 
   7   4   5     1440.32     1541.45     33.39 o 
   8   4   5       20.74       29.82     16.10 o 
   9   4   5      229.68      239.00     19.75 o 
  10   4   5        4.80       26.88     13.51 o 
  11   4   5      396.38      457.65     25.62 o 
  12   4   5      154.69      185.46     46.89 o 
  13   4   5       67.93       53.41     17.93 o 
 -11   5   5        7.23       13.32     20.47 o 
 -10   5   5      228.94      286.36     51.37 o 
  -9   5   5       16.88       10.55     46.05 o 
  -8   5   5      792.12      842.28     46.15 o 
  -7   5   5      250.12      267.54     31.63 o 
  -6   5   5      253.13      260.20     23.72 o 
  -5   5   5      619.02      599.68     28.40 o 
  -4   5   5      401.82      433.46     24.80 o 
  -3   5   5       33.22       57.54     19.84 o 
  -2   5   5        5.20       -4.47     13.27 o 
  -1   5   5      599.97      466.52     29.69 o 
   0   5   5      502.00      766.75     19.34 o 
   1   5   5     4440.03     4682.11     59.49 o 
   2   5   5     3815.22     3593.42     63.65 o 
   3   5   5     2087.70     1899.56     27.47 o 
   4   5   5     6669.64     6591.89     75.70 o 
   5   5   5      899.75      820.30     20.66 o 
   6   5   5      376.39      476.69     38.88 o 
   7   5   5      806.47      773.24     21.48 o 
   8   5   5      229.78      253.19     18.00 o 
   9   5   5      154.23      177.73     19.75 o 
  10   5   5       72.54       86.14     14.91 o 
  11   5   5        7.29        0.25     10.07 o 
  12   5   5       19.23       20.87     13.54 o 
  13   5   5        1.11       -9.91     11.75 o 
  14   5   5      197.98      224.89     25.74 o 
 -10   6   5      257.04      360.28     89.80 o 
  -9   6   5      424.86      466.72     45.99 o 
  -8   6   5      174.14      213.97     50.45 o 
  -7   6   5      124.66      126.71     39.63 o 
  -6   6   5      106.37       93.38     34.05 o 
  -5   6   5      178.24      145.22     26.08 o 
  -4   6   5      797.87      747.57     37.39 o 
  -3   6   5       73.13       85.66     37.70 o 
  -2   6   5        9.30       17.60     17.60 o 
  -1   6   5       60.77       82.77     21.28 o 
   0   6   5      204.47      176.55      4.73 o 
   1   6   5       63.15       55.10      5.46 o 
   2   6   5     3791.82     3484.62     41.80 o 
   3   6   5     5521.16     5073.43     59.04 o 
   4   6   5      171.54      168.30     13.81 o 
   5   6   5      398.22      386.74     27.80 o 
   6   6   5       88.74       96.66     14.96 o 
   7   6   5      125.30      132.30     13.89 o 
   8   6   5      143.64      149.79     13.86 o 
   9   6   5      142.72      152.56     14.58 o 
  10   6   5       73.72       59.72     13.21 o 
  11   6   5       17.29       30.82     15.17 o 
  12   6   5      931.97      997.19     73.72 o 
  13   6   5       97.18       88.17     16.92 o 
  14   6   5        0.48       27.76     16.99 o 
  -9   7   5      155.97       48.04     69.04 o 
  -8   7   5      322.15      333.03    212.04 o 
  -7   7   5     1436.17     1274.48     60.62 o 
  -6   7   5       37.47       57.43     21.58 o 
  -5   7   5      190.98      140.72     23.61 o 
  -4   7   5       48.75       51.23     18.84 o 
  -3   7   5       65.67       83.65     19.24 o 
  -2   7   5        1.34       23.38     19.97 o 
  -1   7   5       18.31       16.82     18.26 o 
   0   7   5     1804.95     1641.67     76.20 o 
   1   7   5      158.24      153.66     15.93 o 
   2   7   5     1880.35     1851.86     26.03 o 
   3   7   5      502.88      457.00     14.97 o 
   4   7   5      138.05      170.67     25.67 o 
   5   7   5     4939.75     4693.82     70.30 o 
   6   7   5     1476.41     1401.02     29.01 o 
   7   7   5      399.77      403.83     17.93 o 
   8   7   5        5.59       20.95     14.32 o 
   9   7   5      418.84      432.90     36.41 o 
  10   7   5      511.77      541.82     24.02 o 
  11   7   5      286.80      326.09     18.89 o 
  12   7   5       27.05       21.36     18.37 o 
  13   7   5       17.27       30.53     15.09 o 
  14   7   5      155.22      169.10     25.36 o 
  -9   8   5      252.17      160.35    135.58 o 
  -8   8   5      165.83      124.61    107.40 o 
  -7   8   5       46.63       30.26     31.66 o 
  -6   8   5       34.90       18.43     20.23 o 
  -5   8   5     1408.82     1361.21     86.12 o 
  -4   8   5     1791.23     1710.96     53.42 o 
  -3   8   5      861.71      892.69     37.76 o 
  -2   8   5     1293.60     1254.76     41.68 o 
  -1   8   5      337.65      423.69     36.65 o 
   0   8   5        3.13       -5.26     15.90 o 
   1   8   5      202.83      182.09     25.88 o 
   2   8   5       10.96       17.76      5.51 o 
   3   8   5     4800.44     4890.57     75.66 o 
   4   8   5      803.69      827.30     25.71 o 
   5   8   5     1525.74     1463.95     36.58 o 
   6   8   5      995.37     1007.61     24.58 o 
   7   8   5      341.29      366.53     15.06 o 
   8   8   5     2039.29     1854.79     38.42 o 
   9   8   5        5.78       11.95      9.68 o 
  10   8   5       94.33       93.08     15.30 o 
  11   8   5       58.83       41.85     13.62 o 
  12   8   5      682.62      717.40     26.73 o 
  13   8   5      439.73      477.58     54.59 o 
  14   8   5       10.88       20.31     11.75 o 
  -8   9   5       12.56       36.94     40.00 o 
  -7   9   5      630.23      657.88     89.40 o 
  -6   9   5      539.35      493.01     41.03 o 
  -5   9   5       86.73       33.67     34.35 o 
  -4   9   5       46.59       37.81     21.79 o 
  -3   9   5      249.62      253.17     29.12 o 
  -2   9   5      669.16      631.56     34.65 o 
  -1   9   5      288.19      316.22     38.23 o 
   0   9   5     3128.30     3284.00     96.04 o 
   1   9   5      163.91      180.12     28.25 o 
   2   9   5      112.36       89.99     22.60 o 
   3   9   5      130.62      129.56     11.79 o 
   4   9   5      208.06      228.33     11.89 o 
   5   9   5      616.66      620.50     32.76 o 
   6   9   5     1070.92     1075.95     28.00 o 
   7   9   5        9.14        8.57      8.33 o 
   8   9   5        0.83       -2.19      7.71 o 
   9   9   5       42.86       35.91     14.07 o 
  10   9   5       56.82       67.94     12.80 o 
  11   9   5      309.17      292.18     16.18 o 
  12   9   5      132.75      155.83     13.99 o 
  13   9   5       12.17       27.08     15.43 o 
  14   9   5        4.78        6.34     14.70 o 
  -7  10   5       48.61        5.79     22.09 o 
  -6  10   5       18.35       -2.52     18.61 o 
  -5  10   5      136.32       66.31     64.70 o 
  -4  10   5     1434.83     1459.82     66.48 o 
  -3  10   5       14.83       27.92     20.84 o 
  -2  10   5     1524.79     1464.39     50.64 o 
  -1  10   5        3.68       11.96     17.60 o 
   0  10   5       20.28       27.98     24.30 o 
   1  10   5       53.19       13.93     33.11 o 
   2  10   5     3253.17     3565.02    122.71 o 
   3  10   5     1256.55     1316.26     51.11 o 
   4  10   5      142.21      165.38     14.39 o 
   5  10   5      970.97      980.09     36.79 o 
   6  10   5      500.68      491.19     19.64 o 
   7  10   5      305.97      360.56     30.08 o 
   8  10   5     1252.55     1256.50     28.60 o 
   9  10   5      196.12      226.96     18.10 o 
  10  10   5      274.50      301.11     34.84 o 
  11  10   5       19.85       18.87     12.87 o 
  12  10   5        6.76        5.24      9.16 o 
  13  10   5       94.83      151.64     13.48 o 
  14  10   5       32.47       42.04     44.41 o 
  -6  11   5       68.92       29.30     41.71 o 
  -5  11   5      122.98       47.15     50.32 o 
  -4  11   5        3.67       -7.34     20.51 o 
  -3  11   5      219.26       12.04     24.50 o 
  -2  11   5      268.81      250.81     31.35 o 
  -1  11   5       20.63       25.78     19.78 o 
   0  11   5     2483.49     2527.70     73.44 o 
   1  11   5     1403.85     1373.54     93.28 o 
   2  11   5        6.61        6.31     18.79 o 
   3  11   5      142.54      153.32     28.25 o 
   4  11   5     2242.28     2430.32     96.69 o 
   5  11   5      599.42      619.94     26.47 o 
   6  11   5       63.89       74.52     11.62 o 
   7  11   5      101.45      111.43     15.17 o 
   8  11   5      990.80     1004.37     26.75 o 
   9  11   5       29.57       31.63     10.82 o 
  10  11   5      565.29      573.81     21.05 o 
  11  11   5       10.30       20.40     15.80 o 
  12  11   5       95.57       81.41     16.16 o 
  13  11   5       20.20       78.83     43.75 o 
  -5  12   5       10.32       -0.21     20.49 o 
  -4  12   5       20.80       -4.57     33.14 o 
  -3  12   5      364.59      389.22     40.38 o 
  -2  12   5       76.93       47.62     39.68 o 
  -1  12   5      188.87      146.56     99.71 o 
   0  12   5        4.90       18.07     23.25 o 
   1  12   5       12.84        6.84     15.70 o 
   2  12   5     1043.99     1105.92     58.46 o 
   3  12   5     1891.42     2037.12     75.02 o 
   4  12   5      393.13      469.27     37.57 o 
   5  12   5      221.65      202.94     44.67 o 
   6  12   5      125.10      127.57     12.09 o 
   7  12   5       66.62       76.77     29.77 o 
   8  12   5      119.70      118.70     13.72 o 
   9  12   5        2.96       -2.87      9.85 o 
  10  12   5       21.66       38.52     11.05 o 
  11  12   5       31.80       42.70     14.97 o 
  12  12   5       97.46       97.46     10.91 o 
  13  12   5       97.75      148.98     46.77 o 
  -4  13   5        9.04        5.63     22.95 o 
  -3  13   5        3.15       14.51     28.33 o 
  -2  13   5      159.70       72.77     66.54 o 
  -1  13   5        1.24        0.15     18.12 o 
   0  13   5        1.90       -4.91     21.34 o 
   1  13   5     1925.75     2027.08     85.85 o 
   2  13   5      107.79      118.57     24.00 o 
   3  13   5      132.66      152.00     32.71 o 
   4  13   5      127.39      165.40     31.53 o 
   5  13   5      302.13      259.07     34.29 o 
   6  13   5        1.20        1.20      9.01 o 
   7  13   5        4.23        5.67      8.14 o 
   8  13   5      209.77      199.73     21.24 o 
   9  13   5      104.38      100.61     20.48 o 
  10  13   5      761.71      718.83     41.27 o 
  11  13   5      272.75      275.57     20.95 o 
  12  13   5        6.14       45.06     33.37 o 
  13  13   5       81.33       92.88     42.83 o 
  -3  14   5        1.45       23.82     27.61 o 
  -2  14   5        1.08        7.00     21.72 o 
  -1  14   5      264.69      228.67    165.93 o 
   0  14   5       10.83       -2.48     16.72 o 
   1  14   5       26.86       30.23     35.48 o 
   2  14   5      102.39      117.63     25.63 o 
   3  14   5       67.93       83.37     26.86 o 
   4  14   5      493.61      636.95     37.97 o 
   5  14   5       15.42       18.63     15.96 o 
   6  14   5       27.92       55.33     13.64 o 
   7  14   5       32.12       42.82     16.49 o 
   8  14   5      152.27      158.57     24.17 o 
   9  14   5       59.34       49.64     14.34 o 
  10  14   5       18.60       19.85     15.37 o 
  11  14   5      207.77      253.82     40.99 o 
  12  14   5       24.71        4.34     24.44 o 
  -1  15   5        3.88        3.40     20.11 o 
   0  15   5        7.55       22.20     23.76 o 
   1  15   5      537.12      679.64     52.09 o 
   2  15   5      410.27      437.20     37.81 o 
   3  15   5       93.34      125.71     25.33 o 
   4  15   5       71.82       89.44     22.56 o 
   5  15   5      357.09      365.11     28.13 o 
   6  15   5       25.57        0.45      6.67 o 
   7  15   5       15.66       20.37     16.16 o 
   8  15   5      280.60      239.89     43.35 o 
   9  15   5       99.21       79.88     20.36 o 
  10  15   5       12.62       10.77     13.79 o 
  11  15   5      270.46      255.79     41.78 o 
   1  16   5        0.12        9.15     20.89 o 
   2  16   5       13.06        3.05     22.55 o 
   3  16   5       40.71       76.54     25.03 o 
   4  16   5      441.75      526.62     43.28 o 
   5  16   5       11.87       20.38     20.87 o 
   6  16   5        0.63       -8.37     22.53 o 
   7  16   5       94.29       87.71     18.08 o 
   8  16   5       20.28       14.42     23.52 o 
   9  16   5        3.60        7.27     10.54 o 
   4  17   5       10.14       25.85     20.61 o 
   5  17   5        0.04       -6.04     16.55 o 
   6  17   5        3.20       61.76     64.83 o 
   7  17   5       13.97       40.68     16.42 o 
   8  17   5       65.15       45.91     16.04 o 
  -5 -14   6       22.22        8.67     14.32 o 
  -4 -14   6       32.39       19.05     18.26 o 
  -3 -14   6       27.70       -1.05     16.42 o 
  -2 -14   6       20.64       -5.12     35.60 o 
  -9 -13   6        4.34      -10.12     30.87 o 
  -8 -13   6       43.93       44.27     36.39 o 
  -7 -13   6      123.60      161.07     66.21 o 
  -6 -13   6       49.02       29.26      8.45 o 
  -5 -13   6       19.74       30.95     13.36 o 
  -4 -13   6       45.41       62.89     18.26 o 
  -3 -13   6        0.79        7.23     18.13 o 
  -2 -13   6        1.98       -2.50     18.26 o 
  -1 -13   6        0.94        0.79     18.66 o 
   0 -13   6       26.95      -11.96     28.64 o 
 -11 -12   6       97.75       87.63     72.39 o 
 -10 -12   6      192.93      206.39     50.19 o 
  -9 -12   6      180.69      329.10     51.89 o 
  -8 -12   6      100.12      117.32     40.99 o 
  -7 -12   6       19.63       27.46     29.95 o 
  -6 -12   6      100.57       63.67     21.11 o 
  -5 -12   6       13.81       18.94     11.93 o 
  -4 -12   6        0.08       28.79     16.36 o 
  -3 -12   6      143.78      174.47     27.72 o 
  -2 -12   6      246.44      265.12     35.47 o 
  -1 -12   6      110.34       -1.84     19.71 o 
   0 -12   6        1.58        2.50     21.55 o 
   1 -12   6      195.32       10.64     31.53 o 
   2 -12   6       49.61       10.64     34.16 o 
 -12 -11   6        4.65       22.60     38.76 o 
 -11 -11   6      256.25      342.23     92.49 o 
 -10 -11   6       99.19      107.20     42.96 o 
  -9 -11   6       40.46       69.63     37.18 o 
  -8 -11   6       25.65       15.24     29.03 o 
  -7 -11   6       27.82       37.93      6.53 o 
  -6 -11   6       12.92       34.22     13.51 o 
  -5 -11   6       23.03        4.40      9.72 o 
  -4 -11   6       13.57       33.89     25.75 o 
  -3 -11   6       44.22       56.62     20.76 o 
  -2 -11   6       14.02       14.82     14.03 o 
  -1 -11   6      494.22      445.06     30.70 o 
   0 -11   6       51.97       33.96     28.25 o 
   1 -11   6       28.10       -0.71     13.67 o 
   2 -11   6       33.84        9.24     20.80 o 
   3 -11   6       73.29       62.64     31.43 o 
 -13 -10   6       62.22       99.19     48.21 o 
 -12 -10   6        0.13      -12.61     55.18 o 
 -11 -10   6       38.33       81.85     42.96 o 
 -10 -10   6        3.98      -18.79     31.14 o 
  -9 -10   6       94.41      103.79     40.33 o 
  -8 -10   6      487.86      738.73     60.04 o 
  -7 -10   6        8.07       15.28      3.03 o 
  -6 -10   6      130.99      102.93     16.82 o 
  -5 -10   6      194.88      233.54     22.09 o 
  -4 -10   6      184.89      176.70     19.58 o 
  -3 -10   6      200.64      158.08     16.39 o 
  -2 -10   6      991.46      954.32     48.07 o 
  -1 -10   6      798.04      862.17    112.39 o 
   0 -10   6        1.67      -12.68     15.75 o 
   1 -10   6      379.14      415.65     82.70 o 
   2 -10   6      147.98      154.55     30.92 o 
   3 -10   6        6.02       12.84     26.60 o 
   4 -10   6       32.79       15.87     25.85 o 
   5 -10   6       34.79       70.75     36.27 o 
 -13  -9   6       48.49       85.39     75.54 o 
 -12  -9   6       14.06       31.14     36.00 o 
 -11  -9   6      388.31      385.72     56.62 o 
 -10  -9   6      246.43      343.81     50.84 o 
  -9  -9   6       71.01       59.25     33.89 o 
  -8  -9   6       60.10       61.75     34.42 o 
  -7  -9   6      857.94      990.31     62.80 o 
  -6  -9   6       92.92       93.64      7.67 o 
  -5  -9   6     1064.94     1234.55     58.13 o 
  -4  -9   6      174.44      158.83     19.92 o 
  -3  -9   6       72.14       62.57     15.18 o 
  -2  -9   6      957.32      915.55     35.58 o 
  -1  -9   6        2.61        5.97     14.85 o 
   0  -9   6      107.21      127.15     30.02 o 
   1  -9   6      135.81      214.41     80.14 o 
   2  -9   6      387.60      368.94     42.17 o 
   3  -9   6       34.97       51.29     31.33 o 
   4  -9   6      450.69      502.51     46.37 o 
   5  -9   6       17.78       53.73     31.57 o 
   6  -9   6       87.52       80.32     62.29 o 
 -13  -8   6      294.65      347.23     60.96 o 
 -12  -8   6       60.44       84.08     40.60 o 
 -11  -8   6       44.54      -33.76     34.29 o 
 -10  -8   6        6.01      -27.06     30.35 o 
  -9  -8   6      291.30      307.16     44.27 o 
  -8  -8   6      597.70      710.22     56.89 o 
  -7  -8   6       60.51       75.15     30.61 o 
  -6  -8   6      142.49      146.22     18.39 o 
  -5  -8   6      619.98      690.10     19.46 o 
  -4  -8   6       95.66       93.69     12.32 o 
  -3  -8   6      102.34       86.13     12.17 o 
  -2  -8   6     1422.80     1494.10     55.18 o 
  -1  -8   6      880.58      870.94     74.23 o 
   0  -8   6        6.78        8.53     12.90 o 
   1  -8   6      396.97      510.25     36.28 o 
   2  -8   6       56.12       73.02     22.89 o 
   3  -8   6        8.80       37.01     22.66 o 
   4  -8   6       51.31       68.57     28.38 o 
   5  -8   6        4.90      -35.37     35.37 o 
   6  -8   6      315.97      384.27     57.45 o 
   7  -8   6       64.25       18.42     31.96 o 
 -13  -7   6       89.12      103.39     44.80 o 
 -12  -7   6       14.34        7.88     28.25 o 
 -11  -7   6     1187.27     1307.32     76.72 o 
 -10  -7   6      393.65      443.66     49.00 o 
  -9  -7   6      213.89      168.29     37.18 o 
  -8  -7   6      425.33      369.56     43.62 o 
  -7  -7   6       42.31       61.75     28.77 o 
  -6  -7   6       23.67       20.09      8.67 o 
  -5  -7   6      351.31      340.04     14.08 o 
  -4  -7   6      403.53      399.26     22.60 o 
  -3  -7   6      354.30      351.01     41.19 o 
  -2  -7   6     1299.22     1181.08     29.73 o 
  -1  -7   6        1.87       21.24     15.37 o 
   0  -7   6       10.94       31.33     17.92 o 
   1  -7   6      170.27      210.19     28.11 o 
   2  -7   6      625.55      522.22     32.99 o 
   3  -7   6      254.45      224.45     29.45 o 
   4  -7   6       32.57       85.53     33.24 o 
   5  -7   6       60.72       69.77     29.26 o 
   6  -7   6      396.11      378.73    239.83 o 
   7  -7   6       43.87       21.64     35.75 o 
   8  -7   6        1.01       22.34     32.73 o 
 -13  -6   6      576.52      721.39    104.18 o 
 -12  -6   6      161.14      296.38     48.08 o 
 -11  -6   6       82.24      150.03     39.15 o 
 -10  -6   6       12.91        9.06     24.17 o 
  -9  -6   6      175.91      219.00     37.05 o 
  -8  -6   6     2063.18     2142.08    112.46 o 
  -7  -6   6     1876.09     1902.98     71.99 o 
  -6  -6   6      223.33      272.77     19.28 o 
  -5  -6   6     1769.29     1881.28     53.10 o 
  -4  -6   6       56.18       48.79      6.71 o 
  -3  -6   6      284.75      248.67     12.48 o 
  -2  -6   6      182.91      192.16     16.88 o 
  -1  -6   6     2685.57     2589.46    110.82 o 
   0  -6   6      168.35      217.12     19.68 o 
   1  -6   6       99.20       84.67     22.00 o 
   2  -6   6       11.82        8.38     18.19 o 
   3  -6   6       89.44       72.62     22.88 o 
   4  -6   6       47.53       55.90     23.69 o 
   5  -6   6       85.08       79.13     34.14 o 
   6  -6   6       43.83       11.86     27.27 o 
   7  -6   6      511.21      615.61    101.42 o 
   8  -6   6        6.88        7.20     26.41 o 
 -13  -5   6       15.72       54.52     35.21 o 
 -12  -5   6       54.12       46.77     33.11 o 
 -11  -5   6      227.19      321.21     43.09 o 
 -10  -5   6     1165.61     1210.10     65.16 o 
  -9  -5   6      180.88      208.89     34.95 o 
  -8  -5   6      456.25      379.28     40.33 o 
  -7  -5   6      487.83      554.14     43.09 o 
  -6  -5   6      120.11      119.35      4.81 o 
  -5  -5   6       18.59       18.03      5.44 o 
  -4  -5   6      108.06      102.33      7.99 o 
  -3  -5   6     3828.35     3412.75     70.55 o 
  -2  -5   6     1082.63     1020.65     23.44 o 
  -1  -5   6     2130.74     2014.27    116.14 o 
   0  -5   6      524.83      509.87     22.99 o 
   1  -5   6      481.43      476.14     57.87 o 
   2  -5   6      275.13      258.06     23.85 o 
   3  -5   6      253.70      273.72     27.42 o 
   4  -5   6      128.09      124.48     26.06 o 
   5  -5   6      322.94      413.48     55.90 o 
   6  -5   6      217.50      105.47     90.26 o 
   7  -5   6      492.59      553.47     55.18 o 
   8  -5   6       17.74       14.56     27.50 o 
   9  -5   6        7.48        4.61     20.26 o 
 -13  -4   6      340.89      335.80     51.24 o 
 -12  -4   6      837.17      971.53     62.53 o 
 -11  -4   6       44.83        9.23      6.90 o 
 -10  -4   6      121.91      105.15      5.71 o 
  -9  -4   6      576.01      538.61     14.19 o 
  -8  -4   6      626.37      585.76      8.33 o 
  -7  -4   6      467.03      478.28      9.43 o 
  -6  -4   6     2148.03     2013.60     85.33 o 
  -5  -4   6     4681.94     4766.42    145.27 o 
  -4  -4   6      824.66      833.23     16.31 o 
  -3  -4   6     3783.12     3800.19    100.83 o 
  -2  -4   6       58.56       52.00      8.84 o 
  -1  -4   6      744.14      677.05     24.32 o 
   0  -4   6     6263.63     6119.97    171.91 o 
   1  -4   6       81.27       88.90     15.86 o 
   2  -4   6     1336.80     1390.27     39.55 o 
   3  -4   6      141.12      166.07     22.70 o 
   4  -4   6       11.22       14.07     17.08 o 
   5  -4   6       19.05       24.83     20.71 o 
   6  -4   6      173.14      158.87     31.26 o 
   7  -4   6      210.99      316.87     46.79 o 
   8  -4   6      250.21      224.00    150.49 o 
   9  -4   6      196.33      218.70     72.10 o 
  10  -4   6        0.66        3.38     17.37 o 
 -13  -3   6       11.09        6.70     26.01 o 
 -12  -3   6       16.22        4.12      7.17 o 
 -11  -3   6       16.79        9.97      5.85 o 
 -10  -3   6      461.42      443.05     28.65 o 
  -9  -3   6       78.46       90.79      6.21 o 
  -8  -3   6      306.86      338.81     10.08 o 
  -7  -3   6     1104.95     1025.97     18.69 o 
  -6  -3   6      769.72      859.80     20.91 o 
  -5  -3   6       51.46       73.70      5.18 o 
  -4  -3   6      119.76      107.83      8.16 o 
  -3  -3   6     7656.84     7830.67    102.32 o 
  -2  -3   6     8729.39     8485.51    110.86 o 
  -1  -3   6     2328.69     2300.44     39.16 o 
   0  -3   6     4201.79     4358.18     68.36 o 
   1  -3   6       67.62       84.94     17.62 o 
   2  -3   6     2441.70     2498.58     52.40 o 
   3  -3   6       17.64       36.04     16.02 o 
   4  -3   6      782.47      846.70     43.74 o 
   5  -3   6       84.74      127.39     40.70 o 
   6  -3   6      304.20      301.49     40.69 o 
   7  -3   6      923.22     1148.67     63.48 o 
   8  -3   6       13.44        1.59     17.28 o 
   9  -3   6      108.58       49.72     44.79 o 
  10  -3   6       48.41        8.61     20.03 o 
 -13  -2   6      109.30        1.45     22.86 o 
 -12  -2   6      566.63      550.62     40.25 o 
 -11  -2   6       36.25       33.92      7.81 o 
 -10  -2   6      105.95      134.69      9.92 o 
  -9  -2   6     1095.60      914.65     25.51 o 
  -8  -2   6       28.20       31.04      7.22 o 
  -7  -2   6      525.52      490.24     12.28 o 
  -6  -2   6     1166.05     1235.87     40.14 o 
  -5  -2   6     1931.81     1829.50     28.97 o 
  -4  -2   6       73.26       57.21      7.06 o 
  -3  -2   6       10.71       20.56      5.78 o 
  -2  -2   6     1508.76     1543.76     26.02 o 
  -1  -2   6     4367.58     4301.29     65.01 o 
   0  -2   6    13642.79    13284.98    182.30 o 
   1  -2   6      758.96      738.25     45.32 o 
   2  -2   6     4713.31     4817.33    113.57 o 
   3  -2   6     1380.18     1623.76     47.93 o 
   4  -2   6      370.82      541.10     29.62 o 
   5  -2   6        0.09       13.94     16.29 o 
   6  -2   6     1112.41     1138.16     46.05 o 
   7  -2   6        8.19       26.08     21.58 o 
   8  -2   6       88.58      107.43     29.63 o 
   9  -2   6       43.16       33.68     21.08 o 
  10  -2   6      159.54      102.06     62.53 o 
  11  -2   6        0.69       -6.06     18.66 o 
 -13  -1   6       57.03       29.40     12.53 o 
 -12  -1   6       52.27       39.47     15.99 o 
 -11  -1   6       52.61       44.29      9.56 o 
 -10  -1   6      151.07      166.94     11.80 o 
  -9  -1   6      192.71      188.93     12.69 o 
  -8  -1   6      227.05      282.50     22.81 o 
  -7  -1   6      111.04      113.25     14.62 o 
  -6  -1   6     2409.73     2412.92     70.09 o 
  -5  -1   6        0.08        6.49     10.90 o 
  -4  -1   6      752.93      733.29     15.00 o 
  -3  -1   6     1194.50      963.24     20.53 o 
  -2  -1   6      318.71      174.09      9.93 o 
  -1  -1   6        0.81        0.14      4.82 o 
   0  -1   6     2292.74     2211.43     48.35 o 
   1  -1   6      562.09      615.39     21.50 o 
   2  -1   6      252.64      238.14     17.27 o 
   3  -1   6       21.69       31.53     19.18 o 
   4  -1   6     1214.56     1223.16     36.88 o 
   5  -1   6     1845.35     2137.98     55.90 o 
   6  -1   6        6.00       16.64     20.77 o 
   7  -1   6     2453.23     2752.05     81.68 o 
   8  -1   6      688.76      665.80     49.29 o 
   9  -1   6       39.09       27.99     20.80 o 
  10  -1   6        4.15       14.34     18.69 o 
  11  -1   6       25.92       -1.27     15.27 o 
 -13   0   6      173.74      120.86     20.82 o 
 -12   0   6      484.23      510.15     63.39 o 
 -11   0   6      406.93      380.29     17.70 o 
 -10   0   6      139.66      149.60     14.25 o 
  -9   0   6      201.47      199.70     12.80 o 
  -8   0   6      255.68      256.20     17.80 o 
  -7   0   6      329.41      287.20     12.20 o 
  -6   0   6      177.30      161.58     14.04 o 
  -5   0   6       61.37       58.91      9.18 o 
  -4   0   6      359.57      452.23     12.71 o 
  -3   0   6       76.05       77.70     13.37 o 
  -2   0   6      131.51       92.90     14.52 o 
  -1   0   6        2.27       27.89      8.11 o 
   0   0   6       77.50       13.28      8.06 o 
   1   0   6     3919.09     3836.56     58.31 o 
   2   0   6      115.55      124.06     23.11 o 
   3   0   6     2779.05     2808.77     51.27 o 
   4   0   6      542.86      669.28     26.69 o 
   5   0   6       23.39        4.40     23.19 o 
   6   0   6      457.83      500.33     31.00 o 
   7   0   6       66.32       68.26     21.52 o 
   8   0   6        1.18       19.13     15.40 o 
   9   0   6      316.72      385.42     43.89 o 
  10   0   6      853.73      956.66     42.36 o 
  11   0   6      108.49       -3.81     28.77 o 
  12   0   6       62.74       39.07     23.12 o 
 -12   1   6      174.25      159.27     31.46 o 
 -11   1   6       34.97       65.19     24.39 o 
 -10   1   6      536.91      482.70     22.13 o 
  -9   1   6      554.38      529.76     20.96 o 
  -8   1   6      222.20      219.66     13.38 o 
  -7   1   6      319.43      287.43     18.70 o 
  -6   1   6        0.33       -6.62      6.62 o 
  -5   1   6     3278.71     3212.77     78.89 o 
  -4   1   6       14.53        5.23      5.81 o 
  -3   1   6       28.04        5.86      6.27 o 
  -2   1   6     2402.57     1951.66     35.83 o 
  -1   1   6      151.88      122.18     11.04 o 
   0   1   6      309.94      244.32     18.33 o 
   1   1   6       19.19        9.39      8.93 o 
   2   1   6      348.83      470.43     19.40 o 
   3   1   6      266.52      177.85     16.25 o 
   4   1   6        3.74       12.75     11.05 o 
   5   1   6      821.99      871.55     30.42 o 
   6   1   6      220.54      293.19     23.68 o 
   7   1   6     1168.70     1185.49     40.70 o 
   8   1   6      741.07      795.57     38.14 o 
   9   1   6       76.58       91.27     20.24 o 
  10   1   6       45.51       40.86     21.90 o 
  11   1   6        5.12        6.08     15.89 o 
  12   1   6      344.17      426.47     42.87 o 
 -12   2   6      412.74      411.06     28.52 o 
 -11   2   6      533.34      547.20     41.32 o 
 -10   2   6      155.03      171.37     48.15 o 
  -9   2   6      321.69      359.60     24.87 o 
  -8   2   6      447.30      474.06     17.83 o 
  -7   2   6      528.89      516.41     20.76 o 
  -6   2   6      233.02      226.02     13.40 o 
  -5   2   6     5118.93     4974.80     82.94 o 
  -4   2   6     2287.72     2182.02     46.64 o 
  -3   2   6      156.98      131.15     15.72 o 
  -2   2   6     4717.01     4620.34     66.14 o 
  -1   2   6        8.19       28.05      8.96 o 
   0   2   6      723.11      898.79     23.52 o 
   1   2   6     8488.66     7467.23    102.14 o 
   2   2   6      637.64      612.13     21.03 o 
   3   2   6      131.88      121.50     16.86 o 
   4   2   6      406.24      404.43     20.48 o 
   5   2   6      458.53      529.36     27.51 o 
   6   2   6        3.79       17.83     13.09 o 
   7   2   6       39.67       31.91     17.65 o 
   8   2   6      477.65      499.89     26.01 o 
   9   2   6       68.91       87.26     18.73 o 
  10   2   6     1249.61     1499.71     44.64 o 
  11   2   6      206.48      244.48     69.92 o 
  12   2   6        7.30      -10.53     16.49 o 
  13   2   6       26.60       22.78     20.73 o 
 -11   3   6      451.56      442.73     31.80 o 
 -10   3   6        3.50        7.04     14.19 o 
  -9   3   6      529.83      523.69     71.14 o 
  -8   3   6      158.43      199.24     34.68 o 
  -7   3   6      141.51      138.19     14.62 o 
  -6   3   6      987.36     1053.71     23.95 o 
  -5   3   6       55.49       33.60     11.41 o 
  -4   3   6     1440.72     1472.04     28.91 o 
  -3   3   6      763.14      733.58     33.83 o 
  -2   3   6    13315.39    13638.72    187.69 o 
  -1   3   6     7253.55     7061.53     98.26 o 
   0   3   6       32.89       23.23      9.56 o 
   1   3   6      842.55      686.85     21.21 o 
   2   3   6      620.96      602.51     24.04 o 
   3   3   6      632.67      547.98     24.64 o 
   4   3   6     4159.86     4032.14     70.83 o 
   5   3   6      123.41      183.24     17.41 o 
   6   3   6       18.80       16.15     19.22 o 
   7   3   6      303.90      328.55     24.87 o 
   8   3   6     1565.34     1825.69     48.56 o 
   9   3   6      378.40      458.80     60.48 o 
  10   3   6       89.46       90.72     22.19 o 
  11   3   6      207.25      113.14    115.87 o 
  12   3   6      294.00      291.22     98.02 o 
  13   3   6      277.89      353.23     34.58 o 
 -11   4   6      235.95      237.99     30.02 o 
 -10   4   6        6.59       29.71     26.14 o 
  -9   4   6        9.92      -14.96     20.04 o 
  -8   4   6      312.28      370.19     32.87 o 
  -7   4   6      414.01      326.77     32.06 o 
  -6   4   6        2.11       -2.90      6.11 o 
  -5   4   6     4786.93     4657.85     72.47 o 
  -4   4   6     8543.37     8749.23    139.46 o 
  -3   4   6     2844.59     2901.23     40.35 o 
  -2   4   6       31.09       31.01      6.35 o 
  -1   4   6      237.99      211.28     15.68 o 
   0   4   6      356.43      435.48     28.27 o 
   1   4   6     8250.53     7859.49    109.90 o 
   2   4   6     1760.25     1653.16     33.39 o 
   3   4   6      531.54      500.88     19.49 o 
   4   4   6      153.40      198.17     15.88 o 
   5   4   6      210.13      246.54     20.79 o 
   6   4   6       16.44       26.15     10.36 o 
   7   4   6       23.70       33.02     11.57 o 
   8   4   6        0.88        2.69      8.77 o 
   9   4   6       72.09       81.03     22.61 o 
  10   4   6      158.77      227.01     34.29 o 
  11   4   6      619.88      757.51     32.67 o 
  12   4   6       22.74       23.63     18.96 o 
  13   4   6        0.02       -2.11     14.52 o 
 -10   5   6      238.03      232.73     48.43 o 
  -9   5   6       85.39       78.82     37.11 o 
  -8   5   6      137.05      105.52     37.09 o 
  -7   5   6     1191.46     1188.88     60.73 o 
  -6   5   6      863.04      832.42     40.13 o 
  -5   5   6      334.61      277.79     23.36 o 
  -4   5   6      208.29      250.53     47.03 o 
  -3   5   6     2141.16     2153.10     30.38 o 
  -2   5   6     6456.51     6572.49     79.90 o 
  -1   5   6     6104.31     6019.24     91.13 o 
   0   5   6     2355.04     2342.38     52.94 o 
   1   5   6      536.89      523.36     23.81 o 
   2   5   6       83.50       63.98     14.25 o 
   3   5   6     1223.67     1107.26     27.07 o 
   4   5   6     1101.93     1049.10     28.60 o 
   5   5   6     5291.37     5412.84     69.02 o 
   6   5   6      582.77      626.03     20.05 o 
   7   5   6      492.97      538.91     30.25 o 
   8   5   6      213.06      272.03     17.64 o 
   9   5   6      619.22      752.38     32.35 o 
  10   5   6        9.26       30.76     16.08 o 
  11   5   6      130.79      137.75     42.01 o 
  12   5   6       54.79       27.33     14.81 o 
  13   5   6      387.40      446.77     35.59 o 
 -10   6   6       57.77       62.67     32.15 o 
  -9   6   6       18.10       14.07     24.06 o 
  -8   6   6        6.63      -11.37     17.99 o 
  -7   6   6        0.38       17.13     31.20 o 
  -6   6   6      102.49      100.32     26.36 o 
  -5   6   6      277.35      296.67     38.76 o 
  -4   6   6      759.18      854.87     34.41 o 
  -3   6   6     1792.04     1794.60     63.72 o 
  -2   6   6      852.26      817.42     42.30 o 
  -1   6   6      258.68      345.26     29.95 o 
   0   6   6     1645.10     1660.58     33.32 o 
   1   6   6      157.63      192.63     12.81 o 
   2   6   6      621.62      526.65     18.94 o 
   3   6   6      513.74      537.49     15.38 o 
   4   6   6      835.29      745.96     18.58 o 
   5   6   6     2093.46     2042.07     36.22 o 
   6   6   6     3241.52     3174.81     50.06 o 
   7   6   6      433.38      427.93     20.82 o 
   8   6   6      372.93      408.32     23.60 o 
   9   6   6        9.95        4.41      9.90 o 
  10   6   6       91.76       98.18     16.35 o 
  11   6   6      326.38      376.00     26.81 o 
  12   6   6      139.29      128.60     42.73 o 
  13   6   6       41.42       43.65     19.39 o 
  -9   7   6       17.85      -10.56     25.89 o 
  -8   7   6       67.38       53.04     44.86 o 
  -7   7   6        0.36      -14.37     24.13 o 
  -6   7   6      794.25      812.78     87.69 o 
  -5   7   6        3.26       -8.79     15.61 o 
  -4   7   6      106.73      107.19     22.29 o 
  -3   7   6      189.02      202.06     51.37 o 
  -2   7   6     1941.62     1915.33     67.92 o 
  -1   7   6     1029.36      967.45     48.08 o 
   0   7   6      685.27      684.21     37.05 o 
   1   7   6     2097.79     2252.50     29.30 o 
   2   7   6     4275.39     4401.20     53.20 o 
   3   7   6     1375.08     1415.83     24.50 o 
   4   7   6     1470.52     1407.13     27.67 o 
   5   7   6      226.39      190.55     12.86 o 
   6   7   6     4523.08     4449.04     60.90 o 
   7   7   6        1.65        1.69      7.06 o 
   8   7   6      512.84      528.13     21.17 o 
   9   7   6      132.55      167.87     17.83 o 
  10   7   6      194.15      236.29     17.99 o 
  11   7   6      104.81       87.65     18.39 o 
  12   7   6       73.28       68.28     15.29 o 
  13   7   6        0.08        2.94     12.66 o 
  14   7   6       46.90       43.46     19.32 o 
  -8   8   6       45.09       28.73     31.54 o 
  -7   8   6       26.01       17.39     34.40 o 
  -6   8   6        3.40       35.31     29.36 o 
  -5   8   6      287.44      275.26     31.03 o 
  -4   8   6      292.10      362.63     31.79 o 
  -3   8   6      185.71      266.87     27.21 o 
  -2   8   6      162.38      178.54     33.50 o 
  -1   8   6      136.57      151.87     48.35 o 
   0   8   6      393.84      406.21     35.87 o 
   1   8   6        9.46        0.05      2.80 o 
   2   8   6       16.84       26.77      8.70 o 
   3   8   6       65.82       61.44      8.78 o 
   4   8   6     7544.65     7560.74    172.13 o 
   5   8   6       15.51       22.78      8.64 o 
   6   8   6     1880.13     1926.29     35.66 o 
   7   8   6        2.30       18.62      9.14 o 
   8   8   6      876.39      814.67     27.44 o 
   9   8   6      310.68      297.81     17.26 o 
  10   8   6      146.79      148.80     15.04 o 
  11   8   6      199.91      238.10     21.93 o 
  12   8   6      304.01      305.03     62.74 o 
  13   8   6      110.67       88.34     17.07 o 
  14   8   6       29.71       35.67     13.47 o 
  -8   9   6       25.87       29.22     31.07 o 
  -7   9   6        0.81       -5.40     24.77 o 
  -6   9   6      314.54      381.55     41.19 o 
  -5   9   6      646.90      777.22     43.63 o 
  -4   9   6      126.20      127.52     31.86 o 
  -3   9   6      110.73      123.02     30.33 o 
  -2   9   6       38.41       37.21     19.77 o 
  -1   9   6     3048.01     3266.79    100.63 o 
   0   9   6      525.53      595.00     43.62 o 
   1   9   6      393.59      433.80     36.79 o 
   2   9   6       36.20       30.22     15.50 o 
   3   9   6       38.62       36.87     11.04 o 
   4   9   6     1042.94     1062.16     34.37 o 
   5   9   6       41.35       49.87     10.94 o 
   6   9   6       46.10       40.87     13.34 o 
   7   9   6     2714.32     2673.33     46.36 o 
   8   9   6      396.37      399.52     19.96 o 
   9   9   6      776.06      805.87     25.20 o 
  10   9   6        0.89       -0.02      6.08 o 
  11   9   6       81.19       94.93     13.55 o 
  12   9   6       10.64       31.47     14.94 o 
  13   9   6        5.90       -8.50     19.53 o 
  14   9   6        0.19        0.78     12.81 o 
  -7  10   6       76.21       54.10     57.61 o 
  -6  10   6        4.63       -0.38     18.25 o 
  -5  10   6       44.22       32.43     32.12 o 
  -4  10   6       36.69       19.47     21.41 o 
  -3  10   6      795.70      919.06     46.31 o 
  -2  10   6       39.63       11.78     22.24 o 
  -1  10   6       56.37       60.30     31.00 o 
   0  10   6      456.39      435.51     43.49 o 
   1  10   6      577.32      720.33     71.34 o 
   2  10   6      714.32      781.69     68.58 o 
   3  10   6       47.87       54.20      8.79 o 
   4  10   6      473.99      463.68     18.88 o 
   5  10   6        4.12       -0.24      6.50 o 
   6  10   6     2559.88     2614.94     41.77 o 
   7  10   6        5.22       -3.32     10.23 o 
   8  10   6       16.80       30.72     11.64 o 
   9  10   6      802.60      815.16     31.27 o 
  10  10   6       34.99       28.55     10.40 o 
  11  10   6      308.22      321.91     21.49 o 
  12  10   6       45.19       68.42     14.29 o 
  13  10   6        9.43        4.64     12.96 o 
  -6  11   6      252.68      163.98    137.22 o 
  -5  11   6      209.06      138.76    114.56 o 
  -4  11   6       62.69       24.79     32.19 o 
  -3  11   6        2.20       10.49     20.33 o 
  -2  11   6       61.72       39.57     44.34 o 
  -1  11   6      944.28     1029.16     46.35 o 
   0  11   6     1273.60     1404.67    103.66 o 
   1  11   6      128.67      147.14     34.42 o 
   2  11   6        5.81      -23.91     23.91 o 
   3  11   6       78.51       47.82     24.30 o 
   4  11   6       26.56       12.46     11.05 o 
   5  11   6      160.25      169.71     21.47 o 
   6  11   6        4.85       17.45      9.04 o 
   7  11   6      454.87      461.31     26.05 o 
   8  11   6       24.53       21.06     12.14 o 
   9  11   6     1268.72     1241.01     31.86 o 
  10  11   6      131.65      154.50     16.37 o 
  11  11   6       13.05       16.88      9.50 o 
  12  11   6       43.50       37.13     13.27 o 
  13  11   6       14.29       11.42     14.06 o 
  -5  12   6       13.45        0.15     16.77 o 
  -4  12   6       13.68       10.05     23.25 o 
  -3  12   6      142.13       85.05     78.17 o 
  -2  12   6      218.86      315.90    191.28 o 
  -1  12   6       74.51       35.04     34.81 o 
   0  12   6        0.05        7.00     19.94 o 
   1  12   6        0.54       -0.13     16.03 o 
   2  12   6      356.18      481.10     44.80 o 
   3  12   6       57.25       53.34     26.67 o 
   4  12   6       21.37       29.30     22.33 o 
   5  12   6       29.05       18.09      9.63 o 
   6  12   6      136.74      120.35     16.78 o 
   7  12   6     1837.99     1823.30     60.71 o 
   8  12   6      576.60      584.87     22.14 o 
   9  12   6      128.41      147.00     16.02 o 
  10  12   6       68.55       92.25     16.32 o 
  11  12   6       81.78       64.68     13.90 o 
  12  12   6       57.15       51.74     11.02 o 
  13  12   6        8.09       31.40     37.84 o 
  -4  13   6       60.77       22.16     33.74 o 
  -3  13   6       32.74        8.24     27.06 o 
  -2  13   6        1.32      -20.45     24.43 o 
  -1  13   6       24.10        6.15     23.93 o 
   0  13   6       88.56       34.91     51.24 o 
   1  13   6      138.89       66.23     60.70 o 
   2  13   6      382.21      466.12     48.48 o 
   3  13   6      136.29      200.61     36.39 o 
   4  13   6        0.98       15.77     34.95 o 
   5  13   6        3.92       -6.57     18.26 o 
   6  13   6       20.78       31.84     11.88 o 
   7  13   6      365.39      421.21     50.05 o 
   8  13   6      373.09      377.12     23.12 o 
   9  13   6       75.34       89.30     12.81 o 
  10  13   6      345.59      404.15     24.83 o 
  11  13   6       12.11       -1.22      8.53 o 
  12  13   6        0.11       -2.68      7.83 o 
  -2  14   6      245.39      304.41     43.49 o 
  -1  14   6       35.53       21.17     25.68 o 
   0  14   6      213.01      174.39    125.33 o 
   1  14   6        7.00       15.31     20.39 o 
   2  14   6       61.18        4.54     16.44 o 
   3  14   6       80.51       58.33     26.04 o 
   4  14   6       95.54      134.27     33.89 o 
   5  14   6      782.69      854.99     76.99 o 
   6  14   6        8.53       14.71     20.89 o 
   7  14   6      602.15      685.65     43.22 o 
   8  14   6      302.66      263.57     33.30 o 
   9  14   6       37.74       46.39     27.98 o 
  10  14   6      165.18      135.49     86.45 o 
  11  14   6       41.47       34.65     24.50 o 
  12  14   6        0.40        3.55     38.23 o 
  -1  15   6       10.12        4.36     25.36 o 
   0  15   6       67.56       28.67     29.43 o 
   1  15   6       33.49       19.01     28.89 o 
   2  15   6      157.43      222.69     44.08 o 
   3  15   6      183.39      231.38     57.41 o 
   4  15   6       68.13      130.18     25.03 o 
   5  15   6       50.62       60.56     29.95 o 
   6  15   6        4.82      -21.02     22.86 o 
   7  15   6       48.13       51.11     38.36 o 
   8  15   6      378.30      467.04     37.31 o 
   9  15   6        5.50       -7.25     14.01 o 
  10  15   6      142.21      143.37     93.34 o 
  11  15   6        0.18        1.18     29.56 o 
   1  16   6        1.93      -10.81     22.33 o 
   2  16   6        0.53       16.47     21.90 o 
   3  16   6        5.64        1.74     16.66 o 
   4  16   6       39.18       42.54     24.44 o 
   5  16   6      264.46      327.89     56.62 o 
   6  16   6        6.97       -2.70     21.35 o 
   7  16   6       61.80       77.25     27.98 o 
   8  16   6       24.55       13.01     19.44 o 
   9  16   6       48.14       41.78     21.55 o 
  10  16   6      100.79       76.59     22.73 o 
   4  17   6        7.47       -8.94     22.34 o 
   5  17   6       18.38       35.15     20.91 o 
   6  17   6       33.05       28.31     18.67 o 
   7  17   6       38.16       39.00     21.99 o 
  -5 -14   7       11.15       -4.34     13.27 o 
  -4 -14   7        0.50       26.54     21.15 o 
  -5 -13   7        4.25       36.52     15.63 o 
  -4 -13   7       62.94       27.98     29.95 o 
  -3 -13   7       96.25      110.09     27.59 o 
  -2 -13   7       27.56        6.57     20.49 o 
  -1 -13   7        0.02       -2.23     20.49 o 
 -11 -12   7       76.83      100.63     48.74 o 
 -10 -12   7       97.43      107.47     47.69 o 
  -9 -12   7        2.88       21.68     56.10 o 
  -8 -12   7      101.91      158.44     46.77 o 
  -7 -12   7       29.24       46.64     33.89 o 
  -6 -12   7        7.00       14.46     10.77 o 
  -5 -12   7        2.52      -18.14     18.14 o 
  -4 -12   7        2.87       25.66     19.17 o 
  -3 -12   7        4.37       -1.05     12.87 o 
  -2 -12   7        1.92        6.70     20.23 o 
  -1 -12   7       14.97       -1.97     20.10 o 
   0 -12   7       20.39       -5.34     17.27 o 
   1 -12   7        3.33       -1.43     16.64 o 
 -11 -11   7        4.83      -40.46     40.46 o 
 -10 -11   7      194.25      262.88     54.13 o 
  -9 -11   7      166.43      172.89     76.07 o 
  -8 -11   7        3.50       48.87     35.21 o 
  -7 -11   7        1.77       -6.44     25.49 o 
  -6 -11   7       51.54       45.23     18.46 o 
  -5 -11   7      304.31      324.95     59.58 o 
  -4 -11   7       43.80       16.16     14.98 o 
  -3 -11   7      351.72      413.12     26.67 o 
  -2 -11   7      770.78      804.57     40.12 o 
  -1 -11   7       25.47       37.88     22.63 o 
   0 -11   7       44.24        3.75     19.00 o 
   1 -11   7       38.78       -4.36     21.63 o 
   2 -11   7        3.27      -25.26     25.26 o 
   3 -11   7       13.64        7.27     24.02 o 
 -12 -10   7       12.38       22.60     38.49 o 
 -11 -10   7       18.22      -14.71     32.19 o 
 -10 -10   7        0.02       -4.73     27.06 o 
  -9 -10   7       33.13        2.10     39.28 o 
  -8 -10   7       29.02       28.90     53.34 o 
  -7 -10   7     1136.77     1102.71     16.49 o 
  -6 -10   7       78.61       51.00     12.68 o 
  -5 -10   7      534.28      585.88     47.30 o 
  -4 -10   7       11.05       19.21      9.94 o 
  -3 -10   7        4.75       10.94     10.91 o 
  -2 -10   7       96.50       96.30     17.76 o 
  -1 -10   7       10.84       33.24     17.09 o 
   0 -10   7      250.95      264.80     28.78 o 
   1 -10   7       11.92        2.08     15.51 o 
   2 -10   7      242.46      153.63    121.19 o 
   3 -10   7        1.21       15.66     24.48 o 
   4 -10   7       12.70        6.81     24.76 o 
 -12  -9   7       96.64      116.40     49.27 o 
 -11  -9   7        1.14      -30.61     35.21 o 
 -10  -9   7       99.28      117.06     69.10 o 
  -9  -9   7      210.72      167.50     70.68 o 
  -8  -9   7      145.32      215.19     72.91 o 
  -7  -9   7        5.03       34.81     30.74 o 
  -6  -9   7       63.51       37.04     10.13 o 
  -5  -9   7     2059.41     2282.60     74.34 o 
  -4  -9   7      455.80      473.19     21.56 o 
  -3  -9   7      707.74      778.93     25.85 o 
  -2  -9   7      705.31      718.99     36.13 o 
  -1  -9   7      106.94      122.23     23.39 o 
   0  -9   7        4.04       -8.01     14.49 o 
   1  -9   7        0.36       -9.71     16.90 o 
   2  -9   7        0.81       -6.65     18.58 o 
   3  -9   7       60.70       42.98     39.22 o 
   4  -9   7       88.31       49.57     68.25 o 
   5  -9   7      131.49      115.19     98.53 o 
 -13  -8   7        7.21       39.02     40.20 o 
 -12  -8   7       38.67       20.89     56.36 o 
 -11  -8   7       13.16       17.60     51.76 o 
 -10  -8   7        1.03       21.15     30.74 o 
  -9  -8   7      182.39      227.02     44.14 o 
  -8  -8   7      233.19      336.72     47.69 o 
  -7  -8   7      285.28      289.95     44.54 o 
  -6  -8   7      518.23      499.67     38.11 o 
  -5  -8   7      288.51      289.45     11.50 o 
  -4  -8   7       98.98      122.53     13.66 o 
  -3  -8   7       36.95       57.37     11.93 o 
  -2  -8   7     1233.39     1142.62     70.55 o 
  -1  -8   7        0.62       -6.18     11.66 o 
   0  -8   7      172.75      186.68     25.03 o 
   1  -8   7      235.18      251.70     27.22 o 
   2  -8   7       30.12       51.28     22.43 o 
   3  -8   7      309.83      339.66    156.07 o 
   4  -8   7       11.25       13.63     23.58 o 
   5  -8   7        9.62       15.24     26.84 o 
   6  -8   7       45.20       34.07     39.37 o 
 -13  -7   7       15.24       31.27     37.44 o 
 -12  -7   7      108.39      130.85     44.01 o 
 -11  -7   7        0.85        7.36     27.33 o 
 -10  -7   7      297.15      351.96     49.00 o 
  -9  -7   7        9.66        2.10     20.89 o 
  -8  -7   7      269.89      265.90     44.01 o 
  -7  -7   7      941.01      922.65     57.81 o 
  -6  -7   7      342.54      330.08     20.76 o 
  -5  -7   7     1182.68     1232.49     27.26 o 
  -4  -7   7     1597.89     1490.61     71.73 o 
  -3  -7   7      265.97      280.12     25.03 o 
  -2  -7   7      502.60      486.40     25.54 o 
  -1  -7   7        0.16       19.79     15.63 o 
   0  -7   7       47.88       46.62     17.87 o 
   1  -7   7       64.54       80.04     20.48 o 
   2  -7   7      367.70      423.06     33.58 o 
   3  -7   7        7.16       17.57     20.20 o 
   4  -7   7       50.21       37.17     36.19 o 
   5  -7   7      555.34      696.11     62.00 o 
   6  -7   7      173.20      139.35    112.65 o 
   7  -7   7       29.65       32.20     40.56 o 
 -13  -6   7       66.52       49.40     38.76 o 
 -12  -6   7       91.84       93.15     40.46 o 
 -11  -6   7       61.13       84.87     36.92 o 
 -10  -6   7        4.29       -1.97     20.49 o 
  -9  -6   7       55.86       62.14     30.48 o 
  -8  -6   7        5.90        9.72     22.99 o 
  -7  -6   7       41.28       45.98     27.59 o 
  -6  -6   7     1049.47      997.05     22.18 o 
  -5  -6   7        2.33       10.59      4.56 o 
  -4  -6   7     1090.92     1059.82     34.55 o 
  -3  -6   7       63.50       55.94      9.60 o 
  -2  -6   7     1033.91      979.41     52.35 o 
  -1  -6   7       71.61       67.24     19.77 o 
   0  -6   7      628.46      626.33     28.73 o 
   1  -6   7      139.79      195.97     26.08 o 
   2  -6   7       81.69       90.90     22.24 o 
   3  -6   7      707.71      792.41     41.74 o 
   4  -6   7       71.91       66.65     26.47 o 
   5  -6   7       18.42        6.90     20.71 o 
   6  -6   7       67.75       51.62     50.97 o 
   7  -6   7      168.27      117.20    115.41 o 
   8  -6   7      118.02       68.61     71.86 o 
 -13  -5   7       67.23      -12.74     47.43 o 
 -12  -5   7       16.26       16.55     47.69 o 
 -11  -5   7       49.22       -3.55     22.07 o 
 -10  -5   7      190.00      240.94     66.21 o 
  -9  -5   7      258.37      258.29     60.83 o 
  -8  -5   7       21.56       16.55     23.25 o 
  -7  -5   7      302.42      248.71     29.63 o 
  -6  -5   7     1628.06     1592.50     62.13 o 
  -5  -5   7      753.41      721.72     33.76 o 
  -4  -5   7      558.09      512.05     39.87 o 
  -3  -5   7     1242.43     1131.67     94.20 o 
  -2  -5   7      457.40      523.13     21.11 o 
  -1  -5   7      198.03      272.14     21.02 o 
   0  -5   7      377.94      378.76     21.86 o 
   1  -5   7       51.46       34.08     15.31 o 
   2  -5   7      536.36      674.61     33.31 o 
   3  -5   7      232.96      285.14     29.51 o 
   4  -5   7       86.52      123.41     33.42 o 
   5  -5   7       80.87       61.29     32.33 o 
   6  -5   7      744.69      792.85     73.96 o 
   7  -5   7       55.16       59.84     58.33 o 
   8  -5   7        8.69      -19.76     29.56 o 
   9  -5   7        4.39       22.31     23.13 o 
 -13  -4   7       68.72      -10.12     27.72 o 
 -12  -4   7       74.29       -0.79     19.44 o 
 -11  -4   7      136.00      142.54     35.73 o 
 -10  -4   7       67.74       62.87      9.09 o 
  -9  -4   7        0.27       -2.17      4.85 o 
  -8  -4   7       26.72       23.66      6.57 o 
  -7  -4   7      732.16      713.77     59.64 o 
  -6  -4   7     2621.40     2587.12     62.91 o 
  -5  -4   7       34.27       39.33      6.40 o 
  -4  -4   7      654.14      641.33     14.68 o 
  -3  -4   7       40.60       64.27      8.70 o 
  -2  -4   7     1376.75     1472.10     33.39 o 
  -1  -4   7     1242.94     1262.79     46.11 o 
   0  -4   7      108.89       95.84     18.52 o 
   1  -4   7      756.71      819.05     34.86 o 
   2  -4   7       40.80       39.67     16.29 o 
   3  -4   7     1319.13     1320.94     44.21 o 
   4  -4   7      574.69      652.59     38.41 o 
   5  -4   7      305.47      347.19     43.95 o 
   6  -4   7      315.14      357.87     46.65 o 
   7  -4   7        5.06      -20.81     25.45 o 
   8  -4   7      255.50      196.53    150.36 o 
   9  -4   7        3.38        1.62     17.34 o 
 -13  -3   7       11.54       -8.93     25.75 o 
 -12  -3   7       14.08       -3.02     20.63 o 
 -11  -3   7      116.76       10.20     11.48 o 
 -10  -3   7      108.76      110.76     10.81 o 
  -9  -3   7     1005.78      872.55     30.99 o 
  -8  -3   7      514.98      538.52     31.77 o 
  -7  -3   7      116.77      100.96      8.22 o 
  -6  -3   7       10.98        9.22      5.01 o 
  -5  -3   7       15.25        9.39      5.33 o 
  -4  -3   7      478.20      497.78     13.99 o 
  -3  -3   7     1382.64     1340.79     29.03 o 
  -2  -3   7      998.80      993.65     31.58 o 
  -1  -3   7      118.46      170.93     16.16 o 
   0  -3   7     1970.67     1954.94     40.14 o 
   1  -3   7      345.49      340.13     20.97 o 
   2  -3   7       15.26       41.46     15.38 o 
   3  -3   7     1198.55     1300.44     41.54 o 
   4  -3   7     1178.73     1309.04     46.07 o 
   5  -3   7      414.07      494.03     35.80 o 
   6  -3   7     1069.28     1178.18     52.16 o 
   7  -3   7      221.45      269.91     49.13 o 
   8  -3   7       42.04       27.93     27.59 o 
   9  -3   7       33.41       20.08     25.13 o 
  10  -3   7        3.77        1.77     13.96 o 
 -13  -2   7      121.86       10.51     42.83 o 
 -12  -2   7       18.11        9.73     10.43 o 
 -11  -2   7      701.81      558.01     22.07 o 
 -10  -2   7      151.52      119.58     10.39 o 
  -9  -2   7       53.72       52.87      7.35 o 
  -8  -2   7       48.63       50.16      8.23 o 
  -7  -2   7      942.75      839.56     22.24 o 
  -6  -2   7     3364.27     3221.16     90.58 o 
  -5  -2   7      833.80      897.67     17.77 o 
  -4  -2   7       94.87       94.84      7.79 o 
  -3  -2   7       94.34       87.38     14.52 o 
  -2  -2   7     1371.36     1346.10     49.59 o 
  -1  -2   7       20.50        5.08      7.36 o 
   0  -2   7     1510.10     1632.61     38.98 o 
   1  -2   7     2636.51     2559.14     54.51 o 
   2  -2   7       33.23       80.79     18.96 o 
   3  -2   7     1847.12     2030.95     49.08 o 
   4  -2   7     1108.71     1149.53     65.75 o 
   5  -2   7      200.97      245.50     27.80 o 
   6  -2   7        1.61       22.30     20.46 o 
   7  -2   7      140.29      114.69     35.06 o 
   8  -2   7       14.23       13.33     22.15 o 
   9  -2   7      223.49      276.20     90.49 o 
  10  -2   7        5.46        7.75     24.76 o 
 -13  -1   7       41.41       12.35     28.51 o 
 -12  -1   7       26.83       23.19      9.36 o 
 -11  -1   7       67.87       48.90     11.99 o 
 -10  -1   7        0.80        7.63      8.20 o 
  -9  -1   7      454.92      443.68     16.41 o 
  -8  -1   7      792.02      789.88     20.18 o 
  -7  -1   7        6.72        6.14      9.72 o 
  -6  -1   7       67.55       59.00     13.30 o 
  -5  -1   7        5.22        9.00      6.36 o 
  -4  -1   7     1824.35     1789.22     31.66 o 
  -3  -1   7     1989.20     1831.60     29.86 o 
  -2  -1   7      944.03      956.01     21.08 o 
  -1  -1   7        2.18       10.24      7.68 o 
   0  -1   7     1391.76     1433.82     41.45 o 
   1  -1   7      258.55      285.10     20.43 o 
   2  -1   7     1069.34     1091.49     31.35 o 
   3  -1   7      675.15      779.22     54.98 o 
   4  -1   7     3095.20     3219.86     66.41 o 
   5  -1   7       60.06       37.28     22.68 o 
   6  -1   7     2541.50     2989.85     72.71 o 
   7  -1   7        1.51        5.45     16.71 o 
   8  -1   7       12.37       -0.34     18.69 o 
   9  -1   7       31.32        9.76     17.65 o 
  10  -1   7      119.98       68.74     43.42 o 
  11  -1   7       16.67       15.37     20.67 o 
 -12   0   7        1.12        2.09     10.03 o 
 -11   0   7      143.56      170.43     17.23 o 
 -10   0   7      222.94      225.85     16.54 o 
  -9   0   7       14.48       18.45      8.21 o 
  -8   0   7       13.78        2.18      6.43 o 
  -7   0   7      564.75      563.69     16.00 o 
  -6   0   7     4631.99     4574.92     75.27 o 
  -5   0   7     2688.79     2773.93     45.44 o 
  -4   0   7      149.05      156.56     22.79 o 
  -3   0   7      552.33      545.00     22.86 o 
  -2   0   7        2.22        5.50      6.36 o 
  -1   0   7      306.41      340.77     15.12 o 
   0   0   7      274.55      312.21     21.22 o 
   1   0   7      612.75      506.82     24.37 o 
   2   0   7        1.56       -0.70      7.18 o 
   3   0   7      378.93      451.49     23.83 o 
   4   0   7      407.81      463.74     25.97 o 
   5   0   7      724.63      858.34     39.48 o 
   6   0   7        0.29        7.95     15.18 o 
   7   0   7       10.72       11.78     17.57 o 
   8   0   7       51.51       38.02     22.29 o 
   9   0   7      300.13      437.04     43.31 o 
  10   0   7        0.24       -6.26     16.84 o 
  11   0   7      143.93       -0.23     15.71 o 
 -12   1   7       52.05       32.87     14.61 o 
 -11   1   7        0.56       17.16     10.41 o 
 -10   1   7        1.73       -0.94      7.24 o 
  -9   1   7      327.83      352.45     26.67 o 
  -8   1   7     1154.25     1226.43     41.89 o 
  -7   1   7      768.46      716.69     18.97 o 
  -6   1   7      129.43       89.78     14.00 o 
  -5   1   7     1652.74     1676.24     32.93 o 
  -4   1   7      422.76      469.11     19.69 o 
  -3   1   7     1886.63     1965.63     34.08 o 
  -2   1   7     1606.30     1619.01     29.85 o 
  -1   1   7      885.40      818.02     21.17 o 
   0   1   7      777.58      671.07     20.55 o 
   1   1   7     2893.37     2684.60     53.67 o 
   2   1   7      466.84      445.73     20.29 o 
   3   1   7     1716.40     1629.39     37.55 o 
   4   1   7      173.74      187.31     18.90 o 
   5   1   7      335.23      358.33     58.20 o 
   6   1   7        2.89       -7.50     18.46 o 
   7   1   7      529.32      566.57     33.28 o 
   8   1   7      284.47      300.27     37.25 o 
   9   1   7        0.16       18.34     19.17 o 
  10   1   7       24.23        8.47     21.31 o 
  11   1   7       32.87        9.49     17.97 o 
  12   1   7        2.25      -10.03     20.86 o 
 -12   2   7       10.58       16.73     15.00 o 
 -11   2   7      240.53      288.57     24.76 o 
 -10   2   7      158.88      177.45     16.90 o 
  -9   2   7      172.09      156.72     16.27 o 
  -8   2   7      404.95      399.73     18.98 o 
  -7   2   7      484.68      487.79     27.16 o 
  -6   2   7     2197.73     2122.81     63.06 o 
  -5   2   7     2553.31     2471.53     69.63 o 
  -4   2   7     1073.31     1106.85     24.09 o 
  -3   2   7     1159.99     1091.56     25.72 o 
  -2   2   7     1295.77     1477.78     40.40 o 
  -1   2   7      151.76       82.80     13.96 o 
   0   2   7      311.58      332.36     19.71 o 
   1   2   7     1038.34     1083.71     27.38 o 
   2   2   7     3358.80     3369.22     56.26 o 
   3   2   7       20.29       16.15     16.62 o 
   4   2   7     1903.23     1843.64     41.51 o 
   5   2   7     1145.91     1160.35     36.33 o 
   6   2   7        5.11       -2.31     13.50 o 
   7   2   7       84.07       73.57     27.98 o 
   8   2   7     1172.84     1240.78     37.59 o 
   9   2   7       53.12       60.97     20.93 o 
  10   2   7       62.70       50.30     20.77 o 
  11   2   7      285.23      318.03     30.32 o 
  12   2   7       61.29       26.63     39.02 o 
 -11   3   7      190.76      210.34     30.68 o 
 -10   3   7       37.55        8.55     18.33 o 
  -9   3   7       44.18       16.19     16.37 o 
  -8   3   7     1525.93     1473.67     44.49 o 
  -7   3   7     2041.66     2093.91     46.04 o 
  -6   3   7        0.75        5.81      7.03 o 
  -5   3   7        0.78       -7.20      7.20 o 
  -4   3   7        6.92       15.60     21.94 o 
  -3   3   7       15.53       16.06      5.82 o 
  -2   3   7     1215.07     1178.33     28.16 o 
  -1   3   7     4158.64     4279.19     71.48 o 
   0   3   7     4467.13     4225.39     64.79 o 
   1   3   7    11461.40    11409.06    165.80 o 
   2   3   7     9829.46    10084.40    143.12 o 
   3   3   7      126.58      109.32     14.91 o 
   4   3   7     2495.79     2568.02     64.98 o 
   5   3   7      131.59      187.16     22.14 o 
   6   3   7       66.65       77.80     16.76 o 
   7   3   7      745.03      652.50     36.60 o 
   8   3   7       99.90      129.33     19.39 o 
   9   3   7      322.19      396.18     26.38 o 
  10   3   7       89.37      103.86     29.90 o 
  11   3   7        3.91      -17.49     17.49 o 
  12   3   7       71.21       32.13     37.21 o 
  13   3   7       67.49       77.23     41.95 o 
 -11   4   7      149.44      160.64     27.79 o 
 -10   4   7      242.51      231.38     27.66 o 
  -9   4   7        0.31      -20.56     20.56 o 
  -8   4   7      110.43      106.60     28.44 o 
  -7   4   7     1115.79      926.15     24.21 o 
  -6   4   7      841.03      824.70     20.30 o 
  -5   4   7     1974.06     1978.61     35.14 o 
  -4   4   7      429.09      424.31     13.77 o 
  -3   4   7       50.66       49.63      9.45 o 
  -2   4   7        5.89       17.94     10.63 o 
  -1   4   7     1523.87     1532.72     83.23 o 
   0   4   7      246.37      237.71     17.80 o 
   1   4   7     2219.95     2515.13     45.70 o 
   2   4   7    20946.77    21723.66    307.72 o 
   3   4   7       63.25       95.52     16.83 o 
   4   4   7     1295.83     1193.54     31.63 o 
   5   4   7      200.39      225.02     19.18 o 
   6   4   7      776.46      804.82     29.22 o 
   7   4   7       71.57       85.89     16.97 o 
   8   4   7      247.07      308.73     21.58 o 
   9   4   7      241.83      228.48     21.98 o 
  10   4   7      337.32      366.27     27.62 o 
  11   4   7      170.40      166.63     43.74 o 
  12   4   7      425.36      501.24     32.85 o 
  13   4   7        3.65        5.04     14.59 o 
 -10   5   7        6.32       12.69     24.63 o 
  -9   5   7       39.42       51.72     25.88 o 
  -8   5   7      568.25      522.19     55.05 o 
  -7   5   7      683.77      705.48     41.15 o 
  -6   5   7      565.33      602.57     31.86 o 
  -5   5   7       82.66       49.93     13.53 o 
  -4   5   7     1997.77     1958.93     34.28 o 
  -3   5   7       58.95       69.94      5.35 o 
  -2   5   7       90.38      120.27      6.83 o 
  -1   5   7      203.56      191.97     17.12 o 
   0   5   7     3452.89     3159.23     94.46 o 
   1   5   7       80.22       94.80     14.06 o 
   2   5   7     8615.11     8655.99    124.90 o 
   3   5   7     1329.29     1363.29     32.87 o 
   4   5   7     4786.85     4883.72     78.45 o 
   5   5   7    10694.25    11181.95    136.33 o 
   6   5   7     1257.89     1205.35     28.78 o 
   7   5   7      387.23      413.56     20.14 o 
   8   5   7        8.07        8.29     11.87 o 
   9   5   7      240.01      260.50     20.79 o 
  10   5   7      240.44      223.06     23.58 o 
  11   5   7        0.25       -8.74     14.78 o 
  12   5   7       41.67       50.27     18.84 o 
  13   5   7        0.05       -5.33     13.79 o 
 -10   6   7      230.82      351.08     44.55 o 
  -9   6   7      254.57      285.41     33.02 o 
  -8   6   7       22.74       46.20     21.47 o 
  -7   6   7       68.07       55.53     21.06 o 
  -6   6   7        2.40       -3.76     19.18 o 
  -5   6   7      816.88      810.36     36.22 o 
  -4   6   7       60.43       62.01     26.14 o 
  -3   6   7       14.28       19.18     19.97 o 
  -2   6   7        8.22       25.36     31.27 o 
  -1   6   7      124.73      132.23     20.72 o 
   0   6   7      387.86      365.32     26.80 o 
   1   6   7      415.02      379.73     20.63 o 
   2   6   7      519.41      500.96     21.78 o 
   3   6   7     2715.36     2573.15     40.60 o 
   4   6   7      962.76      961.56     22.44 o 
   5   6   7     2017.98     2019.44     35.38 o 
   6   6   7      828.77      870.18     27.14 o 
   7   6   7       16.11       13.90     13.07 o 
   8   6   7       48.93       56.10     13.59 o 
   9   6   7       83.69       84.17     16.61 o 
  10   6   7       28.10       31.16     16.08 o 
  11   6   7        5.43        2.19     10.14 o 
  12   6   7      645.94      635.41     41.69 o 
  13   6   7       42.39       42.09     25.53 o 
  -9   7   7       37.24       33.62     27.95 o 
  -8   7   7      129.88       34.85     47.49 o 
  -7   7   7      905.72      873.58     51.84 o 
  -6   7   7      196.49      256.31     35.56 o 
  -5   7   7      276.53      321.67     29.58 o 
  -4   7   7     2825.24     2837.72     95.38 o 
  -3   7   7      757.76      667.26     71.86 o 
  -2   7   7      182.98      167.77     31.00 o 
  -1   7   7      322.54      317.67     33.50 o 
   0   7   7      211.28      199.46      5.66 o 
   1   7   7     2163.86     2348.51     32.16 o 
   2   7   7      201.98      180.74     25.75 o 
   3   7   7     1985.16     1859.96     30.83 o 
   4   7   7        0.67        6.81      7.34 o 
   5   7   7      672.55      659.25     20.39 o 
   6   7   7        5.92        6.83     10.30 o 
   7   7   7      825.68      876.25     26.60 o 
   8   7   7      107.02       72.78     13.64 o 
   9   7   7      172.35      188.81     17.69 o 
  10   7   7      950.98      957.45     31.19 o 
  11   7   7      176.29      149.61     44.13 o 
  12   7   7        0.43        1.26      9.12 o 
  13   7   7        6.69        6.21     25.41 o 
  -8   8   7      153.81       67.43     67.26 o 
  -7   8   7       77.96       28.91     29.76 o 
  -6   8   7        1.10      -16.86     20.23 o 
  -5   8   7      341.83      319.10     38.12 o 
  -4   8   7     1184.17     1188.70     47.17 o 
  -3   8   7      187.28      314.25     40.20 o 
  -2   8   7       80.56      110.36     31.40 o 
  -1   8   7        1.46       -1.58     27.06 o 
   0   8   7       94.77      104.71     27.06 o 
   1   8   7      327.12      349.68     12.13 o 
   2   8   7       11.35       10.21      9.24 o 
   3   8   7     1075.64     1065.14     23.91 o 
   4   8   7     1019.32     1020.21     23.13 o 
   5   8   7     1087.78     1126.18     31.59 o 
   6   8   7       40.69       28.37     11.79 o 
   7   8   7      173.29      216.02     19.99 o 
   8   8   7        0.59       -1.50      7.84 o 
   9   8   7        0.37        2.32      8.69 o 
  10   8   7       14.26       20.08     14.57 o 
  11   8   7        0.72       15.53     12.07 o 
  12   8   7      292.10      298.30     40.27 o 
  13   8   7      424.14      407.15     47.00 o 
  -8   9   7        4.99       14.92     24.58 o 
  -7   9   7      407.53      473.21     42.80 o 
  -6   9   7      755.87      752.20     56.68 o 
  -5   9   7      112.22       58.51     48.41 o 
  -4   9   7      132.18      114.93     27.26 o 
  -3   9   7     2701.17     2798.41     73.20 o 
  -2   9   7        1.13       21.02     40.99 o 
  -1   9   7       14.08       -4.47     20.36 o 
   0   9   7     1371.43     1387.86     64.37 o 
   1   9   7      615.12      684.07     44.41 o 
   2   9   7      236.65      208.14     12.57 o 
   3   9   7     1600.79     1562.10     35.82 o 
   4   9   7       54.98       61.61     10.20 o 
   5   9   7       27.93       23.05      9.54 o 
   6   9   7     2604.38     2478.50     51.60 o 
   7   9   7      201.39      219.68     17.35 o 
   8   9   7     1225.81     1246.43     30.21 o 
   9   9   7      285.45      282.79     21.04 o 
  10   9   7      489.10      623.83     24.35 o 
  11   9   7      173.53      169.51     36.24 o 
  12   9   7       24.14       25.56     12.67 o 
  13   9   7        0.52        2.78     14.56 o 
  -7  10   7      100.88       51.97     44.14 o 
  -6  10   7       24.23        4.14     25.32 o 
  -5  10   7       27.85        6.53     25.12 o 
  -4  10   7      395.13      409.90     38.08 o 
  -3  10   7        0.25       -1.18     18.34 o 
  -2  10   7      796.44      840.75     52.10 o 
  -1  10   7        7.15       31.00     28.25 o 
   0  10   7      455.74      597.50     74.88 o 
   1  10   7        9.45        6.83     20.10 o 
   2  10   7     1042.08     1045.82     63.26 o 
   3  10   7     1263.43     1266.77     37.77 o 
   4  10   7      690.10      671.58     23.23 o 
   5  10   7      495.12      455.99     24.19 o 
   6  10   7      146.16      141.22     15.18 o 
   7  10   7       35.56       26.95     11.87 o 
   8  10   7      161.65      153.93     20.89 o 
   9  10   7       90.72       97.06     14.05 o 
  10  10   7       47.17       27.89     13.70 o 
  11  10   7        3.55       14.30     12.32 o 
  12  10   7      262.82      283.49     19.26 o 
  13  10   7      185.49      187.09     21.40 o 
  -6  11   7      138.49      112.57    116.20 o 
  -5  11   7       11.49       17.73     24.98 o 
  -4  11   7      118.25       40.12     41.25 o 
  -3  11   7        2.73       -2.64     17.44 o 
  -2  11   7       52.17       32.86     27.85 o 
  -1  11   7       44.13       39.02     32.71 o 
   0  11   7     2861.38     3203.47    111.80 o 
   1  11   7     2536.86     2725.79     97.48 o 
   2  11   7        4.84       -9.46     21.55 o 
   3  11   7      239.35      234.24     14.52 o 
   4  11   7       47.49       70.30      9.97 o 
   5  11   7      148.36      175.16     20.10 o 
   6  11   7      304.59      329.26     17.09 o 
   7  11   7        7.26       -5.39      8.54 o 
   8  11   7      100.59      138.94     14.57 o 
   9  11   7        1.99        3.06     13.63 o 
  10  11   7       90.45       99.95     15.48 o 
  11  11   7       43.30       57.11     15.41 o 
  12  11   7        2.46        7.36     11.20 o 
  13  11   7       16.62       16.79     11.07 o 
  -5  12   7       57.79       47.92     49.53 o 
  -4  12   7       14.39       34.99     45.85 o 
  -3  12   7        5.80       12.70     22.85 o 
  -2  12   7      365.82      273.12    188.46 o 
  -1  12   7      475.00      540.35    121.72 o 
   0  12   7        5.49      -26.54     30.87 o 
   1  12   7      157.08      191.15     41.12 o 
   2  12   7      714.65      845.93     57.41 o 
   3  12   7     1326.13     1398.63     94.33 o 
   4  12   7      518.71      501.94     30.81 o 
   5  12   7      248.11      214.94     15.77 o 
   6  12   7       17.31       10.91     10.19 o 
   7  12   7        0.14        3.70      8.77 o 
   8  12   7       43.54       62.82     14.55 o 
   9  12   7        8.25       -0.38      7.30 o 
  10  12   7       48.24       38.78     16.96 o 
  11  12   7       31.35       21.17     11.37 o 
  12  12   7       53.14       54.30     15.93 o 
  13  12   7      146.39      139.60     25.09 o 
  -4  13   7        4.05        1.40     20.43 o 
  -3  13   7       32.59       36.91     34.95 o 
  -2  13   7       59.80       17.19     40.08 o 
  -1  13   7      106.06       37.56     33.17 o 
   0  13   7      213.58      137.93    110.29 o 
   1  13   7      622.05      659.64     60.17 o 
   2  13   7      559.95      543.37     82.50 o 
   3  13   7      135.59      118.24     35.08 o 
   4  13   7       82.40      111.41     31.53 o 
   5  13   7       15.99       14.45     20.89 o 
   6  13   7        0.52       -7.46      9.51 o 
   7  13   7      103.48       83.82     18.86 o 
   8  13   7      167.94      167.62     16.93 o 
   9  13   7       32.89       19.37     11.81 o 
  10  13   7       57.62       46.94     17.13 o 
  11  13   7      506.26      555.99     25.49 o 
  12  13   7       30.43       27.45     11.43 o 
  -2  14   7       24.16       -7.59     26.44 o 
  -1  14   7      199.85      324.36    205.73 o 
   0  14   7       10.02        4.48     19.21 o 
   1  14   7       28.09       -2.99     17.37 o 
   2  14   7        0.76        0.39     29.95 o 
   3  14   7       37.48       51.76     32.32 o 
   4  14   7      345.65      392.29     45.46 o 
   5  14   7        3.55       24.57     25.49 o 
   6  14   7      591.78      599.34     45.32 o 
   7  14   7        4.63        2.95     11.02 o 
   8  14   7      176.79      201.46     20.15 o 
   9  14   7      133.23       81.70     47.26 o 
  10  14   7      112.53      113.50     35.18 o 
  11  14   7       23.79       27.41     11.47 o 
  12  14   7        4.02      -23.78     23.91 o 
  -1  15   7       10.69       21.19     29.56 o 
   0  15   7        9.31        2.39     24.17 o 
   1  15   7       33.39       -0.20     14.26 o 
   2  15   7      167.39       -0.95     18.67 o 
   3  15   7        9.05       -3.15     17.80 o 
   4  15   7      337.51      270.37     45.46 o 
   5  15   7       18.55       70.94     31.92 o 
   6  15   7      120.79      144.91     34.29 o 
   7  15   7        3.37       -9.33     19.71 o 
   8  15   7      341.49      331.29     48.41 o 
   9  15   7      367.34      373.83     25.12 o 
  10  15   7       45.05       27.79     30.61 o 
  11  15   7       85.55       37.72     28.51 o 
   1  16   7        6.76        0.94     17.86 o 
   2  16   7       12.31       -7.30     24.43 o 
   3  16   7       16.10       26.08     27.95 o 
   4  16   7       73.93      126.24     28.02 o 
   5  16   7       10.71       57.02     32.58 o 
   6  16   7      195.32      235.95     39.94 o 
   7  16   7        0.76       -2.36     18.13 o 
   8  16   7      199.06      254.61     35.47 o 
   9  16   7       11.64       24.57     34.16 o 
   5  17   7       34.24       45.11     37.49 o 
   6  17   7        0.95       -1.02     18.05 o 
  -5 -13   8        0.19       -4.60     20.23 o 
  -4 -13   8       21.01       27.33     31.00 o 
  -3 -13   8       18.94       66.21     26.01 o 
  -2 -13   8       19.85       63.98     30.87 o 
 -10 -12   8       22.60       -9.33     33.37 o 
  -9 -12   8      230.13      385.59     61.09 o 
  -8 -12   8       51.86       87.23     69.10 o 
  -7 -12   8       90.57      137.16     44.93 o 
  -6 -12   8       28.36       35.73     35.08 o 
  -5 -12   8       14.67        0.75     13.40 o 
  -4 -12   8        0.86       -6.57     13.93 o 
  -3 -12   8      185.15      192.33     29.56 o 
  -2 -12   8      203.90      231.35     25.58 o 
  -1 -12   8       20.27       -2.78     14.72 o 
   0 -12   8       21.36       -6.56     18.08 o 
 -11 -11   8      134.52      240.68     57.81 o 
 -10 -11   8      126.20      109.30     48.08 o 
  -9 -11   8      100.18       87.23     45.06 o 
  -8 -11   8       47.18       25.75     34.29 o 
  -7 -11   8       11.24      -44.01     58.86 o 
  -6 -11   8      117.66      116.15     12.65 o 
  -5 -11   8       26.23       15.80     10.89 o 
  -4 -11   8       35.07       28.12     11.58 o 
  -3 -11   8       12.57       33.95     16.12 o 
  -2 -11   8        6.24       16.79     17.64 o 
  -1 -11   8      153.38      204.20     47.82 o 
   0 -11   8        6.75        2.60     15.05 o 
   1 -11   8        1.79        2.82     17.17 o 
   2 -11   8       22.73       -8.13     26.48 o 
 -11 -10   8       21.83       35.87     39.41 o 
 -10 -10   8       57.85       38.49     37.84 o 
  -9 -10   8       43.03      103.39     43.49 o 
  -8 -10   8      130.88      177.36     45.72 o 
  -7 -10   8       48.79       71.99     37.70 o 
  -6 -10   8      397.81      368.14     83.03 o 
  -5 -10   8       93.54       93.42     19.78 o 
  -4 -10   8       15.00       -1.41      8.99 o 
  -3 -10   8      471.09      448.60     34.09 o 
  -2 -10   8      378.24      353.62     27.90 o 
  -1 -10   8      217.25      172.30     24.25 o 
   0 -10   8       59.48       22.92     22.73 o 
   1 -10   8      242.76      302.79    195.75 o 
   2 -10   8      123.55       47.67     51.83 o 
   3 -10   8        7.31      -34.22     34.22 o 
 -12  -9   8       20.60        8.67     34.16 o 
 -11  -9   8      105.01      114.82     45.59 o 
 -10  -9   8       48.73       69.37     40.60 o 
  -9  -9   8        3.34       -3.94     26.41 o 
  -8  -9   8        2.84       14.32     28.77 o 
  -7  -9   8      152.05      135.39     31.73 o 
  -6  -9   8       68.36       76.94      7.03 o 
  -5  -9   8        7.37       23.57     12.10 o 
  -4  -9   8      704.00      673.21     21.75 o 
  -3  -9   8       61.19       58.75     16.00 o 
  -2  -9   8       79.20      119.34     17.51 o 
  -1  -9   8      319.97      349.28     32.20 o 
   0  -9   8      341.98      330.96     35.99 o 
   1  -9   8       13.02       -6.98     19.47 o 
   2  -9   8       36.88       19.23     22.46 o 
   3  -9   8        9.84      -13.22     28.90 o 
   4  -9   8      273.78      370.52     45.71 o 
 -12  -8   8       41.50       52.02     41.78 o 
 -11  -8   8       30.37       72.26     39.68 o 
 -10  -8   8       16.74       85.92     39.68 o 
  -9  -8   8       86.21      116.00     40.99 o 
  -8  -8   8      121.27      117.45     38.89 o 
  -7  -8   8      284.94      299.69     26.21 o 
  -6  -8   8      796.73      784.66     32.59 o 
  -5  -8   8       27.48       27.62      7.13 o 
  -4  -8   8     1012.61      919.47     45.39 o 
  -3  -8   8        1.38       -6.30     11.13 o 
  -2  -8   8        0.98       22.31     15.18 o 
  -1  -8   8      213.74      261.09     47.69 o 
   0  -8   8      132.44      161.22     27.19 o 
   1  -8   8      224.67      243.63     29.89 o 
   2  -8   8      786.61      948.58     75.02 o 
   3  -8   8        0.46        4.84     19.23 o 
   4  -8   8        4.60       16.57     29.75 o 
   5  -8   8        0.16        0.69     18.97 o 
 -12  -7   8        5.44      -34.42     36.26 o 
 -11  -7   8      653.06      695.50     63.72 o 
 -10  -7   8      354.00      464.02     86.31 o 
  -9  -7   8       51.80       56.62     55.31 o 
  -8  -7   8       19.61       31.40     30.22 o 
  -7  -7   8      557.64      545.48     25.30 o 
  -6  -7   8       39.10       24.57      7.90 o 
  -5  -7   8      157.87      192.60     11.73 o 
  -4  -7   8      207.28      213.03     12.85 o 
  -3  -7   8       66.24       95.20     12.89 o 
  -2  -7   8      351.37      298.65     19.26 o 
  -1  -7   8      130.37      151.63     18.78 o 
   0  -7   8        8.03       -0.02     13.01 o 
   1  -7   8      190.33      259.38     27.17 o 
   2  -7   8      151.46      124.06     26.69 o 
   3  -7   8      159.85       89.61     80.93 o 
   4  -7   8      377.51      521.33     55.31 o 
   5  -7   8       47.96       30.06     29.49 o 
   6  -7   8      140.93       86.53    107.99 o 
 -13  -6   8      411.90      498.44     63.19 o 
 -12  -6   8      423.53      552.96     60.17 o 
 -11  -6   8       27.62       10.77     27.72 o 
 -10  -6   8       68.49       72.91     34.81 o 
  -9  -6   8      128.63      126.38     37.31 o 
  -8  -6   8      121.20      191.81     62.93 o 
  -7  -6   8      163.54      180.20      5.27 o 
  -6  -6   8      138.91      143.11      8.00 o 
  -5  -6   8      119.14      119.47     26.14 o 
  -4  -6   8      523.23      458.52     30.15 o 
  -3  -6   8      175.98      141.15     14.94 o 
  -2  -6   8       16.90        6.12      9.04 o 
  -1  -6   8      109.76      124.73     16.55 o 
   0  -6   8        0.81       10.26     12.67 o 
   1  -6   8       68.55       64.34     19.31 o 
   2  -6   8      518.22      614.38     50.12 o 
   3  -6   8       95.35       98.56     31.99 o 
   4  -6   8      221.39      250.13    178.08 o 
   5  -6   8        4.57       30.00     30.48 o 
   6  -6   8       86.78       70.84     72.72 o 
   7  -6   8      209.09      152.57    125.92 o 
 -13  -5   8        8.90       14.58     31.40 o 
 -12  -5   8        3.40      -20.36     29.43 o 
 -11  -5   8      290.23      361.15     48.74 o 
 -10  -5   8      838.27      868.66     60.04 o 
  -9  -5   8      206.65      282.59     40.33 o 
  -8  -5   8        0.63        1.44      1.43 o 
  -7  -5   8      127.80      135.14      7.06 o 
  -6  -5   8      180.28      169.72      7.10 o 
  -5  -5   8       34.08       27.79      7.65 o 
  -4  -5   8       26.70        5.99      7.48 o 
  -3  -5   8      281.67      255.54     16.19 o 
  -2  -5   8        1.00        6.92      8.59 o 
  -1  -5   8      273.56      281.14     31.53 o 
   0  -5   8      374.73      377.45     23.26 o 
   1  -5   8        0.55       18.89     17.85 o 
   2  -5   8       14.50       20.03     17.17 o 
   3  -5   8        0.95       67.66     38.03 o 
   4  -5   8       74.95       67.25     25.87 o 
   5  -5   8        0.79        5.47     23.50 o 
   6  -5   8       22.12        4.48     21.64 o 
   7  -5   8      113.69       -2.36     31.79 o 
   8  -5   8       36.96       38.49     48.08 o 
 -13  -4   8      122.14        5.39     26.54 o 
 -12  -4   8      316.99      357.74     49.00 o 
 -11  -4   8      219.22      262.49     66.08 o 
 -10  -4   8       27.16       15.44      8.01 o 
  -9  -4   8       14.27       13.03      3.55 o 
  -8  -4   8      150.03      136.96     11.04 o 
  -7  -4   8      754.30      753.20     32.45 o 
  -6  -4   8        3.54        2.68      4.31 o 
  -5  -4   8     4570.41     4342.14     88.61 o 
  -4  -4   8      232.34      240.37     11.28 o 
  -3  -4   8      505.96      528.87     19.80 o 
  -2  -4   8      317.89      316.41     16.39 o 
  -1  -4   8       70.80       83.16     20.49 o 
   0  -4   8      405.72      388.97     38.95 o 
   1  -4   8      459.70      402.48     36.59 o 
   2  -4   8      322.80      479.44     30.11 o 
   3  -4   8      747.14      865.97     47.53 o 
   4  -4   8       52.36       47.21     22.99 o 
   5  -4   8      269.99      196.16     32.85 o 
   6  -4   8       93.16       40.20     39.54 o 
   7  -4   8       27.35       -2.37     20.25 o 
   8  -4   8        4.04        0.53     26.67 o 
   9  -4   8      103.71       86.39     83.42 o 
 -13  -3   8        3.13       -7.49     24.44 o 
 -12  -3   8        2.34        2.23     20.63 o 
 -11  -3   8        3.16        1.74      6.22 o 
 -10  -3   8      587.39      535.95     20.20 o 
  -9  -3   8      501.06      510.97     12.38 o 
  -8  -3   8      363.31      302.22     11.16 o 
  -7  -3   8      662.25      664.18     34.03 o 
  -6  -3   8        3.63        2.35      3.94 o 
  -5  -3   8      122.86      143.44      9.03 o 
  -4  -3   8     1540.23     1587.64     30.50 o 
  -3  -3   8     3525.94     3681.33     59.38 o 
  -2  -3   8     1756.42     1774.14     60.24 o 
  -1  -3   8      409.08      471.26     19.83 o 
   0  -3   8      699.26      768.22     34.68 o 
   1  -3   8       25.48       22.16     16.55 o 
   2  -3   8      454.81      432.01     26.79 o 
   3  -3   8      135.47      121.88     28.21 o 
   4  -3   8       68.07       50.06     21.63 o 
   5  -3   8      287.32      325.88     33.58 o 
   6  -3   8        2.36      -14.15     21.36 o 
   7  -3   8       95.48       60.57     62.27 o 
   8  -3   8        2.25        0.64     18.25 o 
   9  -3   8        4.73       15.87     28.46 o 
 -12  -2   8      219.67      250.67     40.46 o 
 -11  -2   8       99.25       60.20     21.39 o 
 -10  -2   8       33.60       34.87     11.17 o 
  -9  -2   8       29.92        3.51      7.01 o 
  -8  -2   8        4.09       -0.21      5.08 o 
  -7  -2   8      383.54      414.95     16.54 o 
  -6  -2   8       85.56      107.71      9.69 o 
  -5  -2   8     5559.73     5885.95    115.46 o 
  -4  -2   8     1565.92     1589.06     65.16 o 
  -3  -2   8     4306.95     4398.63     64.23 o 
  -2  -2   8      618.65      651.61     19.83 o 
  -1  -2   8      726.43      698.14     22.20 o 
   0  -2   8     3427.40     3734.80     77.72 o 
   1  -2   8      805.39      934.93     35.73 o 
   2  -2   8      420.07      482.77     26.02 o 
   3  -2   8     1464.74     1562.91     45.84 o 
   4  -2   8      319.46      274.12     28.50 o 
   5  -2   8      583.96      677.00     47.19 o 
   6  -2   8      872.48      959.32     55.78 o 
   7  -2   8        8.01       -0.84     15.77 o 
   8  -2   8       70.90       64.41     66.34 o 
   9  -2   8      120.36      189.97     56.89 o 
  10  -2   8       53.41       24.71     23.74 o 
 -12  -1   8       27.05        3.59      8.34 o 
 -11  -1   8       15.22       14.70     11.33 o 
 -10  -1   8      612.99      619.46     58.21 o 
  -9  -1   8       90.70       74.24     25.02 o 
  -8  -1   8       19.84       27.57      9.35 o 
  -7  -1   8       56.49       50.66     11.59 o 
  -6  -1   8      437.93      446.08     29.17 o 
  -5  -1   8      222.63      243.90     12.71 o 
  -4  -1   8       13.44       18.62      8.89 o 
  -3  -1   8     6393.19     6423.72     94.28 o 
  -2  -1   8     7459.77     7399.23    106.22 o 
  -1  -1   8      666.74      653.91     30.96 o 
   0  -1   8     1773.12     1650.40     38.03 o 
   1  -1   8     2196.02     2261.72     76.40 o 
   2  -1   8     2474.97     2875.35     56.87 o 
   3  -1   8        1.03      -13.97     13.97 o 
   4  -1   8      529.48      536.56     37.30 o 
   5  -1   8      275.80      383.25     30.69 o 
   6  -1   8      542.89      501.43     43.64 o 
   7  -1   8      589.30      700.38     54.98 o 
   8  -1   8        1.36      -15.91     22.10 o 
   9  -1   8       10.00       47.81     43.55 o 
  10  -1   8       16.87      -10.05     19.60 o 
  11  -1   8       15.28       -0.39     18.25 o 
 -12   0   8      510.18      536.17     21.54 o 
 -11   0   8       73.42       77.56     14.68 o 
 -10   0   8       27.44       10.66      8.97 o 
  -9   0   8      352.86      371.26     17.53 o 
  -8   0   8      402.60      394.85     15.27 o 
  -7   0   8       10.83       24.37     10.97 o 
  -6   0   8       17.10       18.04      9.27 o 
  -5   0   8      264.78      263.24     12.26 o 
  -4   0   8     1242.19     1162.69     33.50 o 
  -3   0   8     1369.89     1381.23     27.52 o 
  -2   0   8     1791.43     1738.66     32.79 o 
  -1   0   8        3.73        3.48      9.36 o 
   0   0   8     3787.88     3414.97     84.67 o 
   1   0   8      155.62      160.46     16.26 o 
   2   0   8     1579.65     1578.88     37.98 o 
   3   0   8     1406.86     1592.52     48.81 o 
   4   0   8     1096.41     1125.57     41.78 o 
   5   0   8     2453.42     2520.46     61.14 o 
   6   0   8      485.53      548.89     40.70 o 
   7   0   8      189.83      195.94     47.23 o 
   8   0   8      111.61      138.17     29.73 o 
   9   0   8      255.73      412.12     68.84 o 
  10   0   8      219.95      254.88    173.81 o 
  11   0   8        2.84        7.03     19.09 o 
 -12   1   8        6.62        9.79     14.51 o 
 -11   1   8      252.71      273.30     24.22 o 
 -10   1   8       42.87       25.35     12.04 o 
  -9   1   8      121.02      133.27     14.54 o 
  -8   1   8       60.70       99.47     13.34 o 
  -7   1   8      484.76      391.83     19.07 o 
  -6   1   8      248.19      306.30     16.62 o 
  -5   1   8     1307.19     1364.47     30.24 o 
  -4   1   8     1993.46     1981.10     30.06 o 
  -3   1   8       83.07      131.64     14.88 o 
  -2   1   8     2618.35     2466.06     46.61 o 
  -1   1   8     2019.20     2050.68     55.11 o 
   0   1   8     1677.19     1651.06     34.35 o 
   1   1   8      942.05      995.28     32.13 o 
   2   1   8     1368.58     1538.97     41.71 o 
   3   1   8       28.65        2.94     22.27 o 
   4   1   8      715.37      743.55     29.97 o 
   5   1   8        6.70       30.21     19.74 o 
   6   1   8      294.59      417.42     47.22 o 
   7   1   8      683.05      771.29     46.63 o 
   8   1   8     1726.19     1947.61     71.42 o 
   9   1   8        0.70        2.24     13.99 o 
  10   1   8        0.83      -13.19     20.48 o 
  11   1   8        4.29       -5.99     17.35 o 
 -11   2   8      438.23      431.41     27.31 o 
 -10   2   8       17.82       14.09     11.23 o 
  -9   2   8       20.35       44.38     21.15 o 
  -8   2   8       44.98       40.89     10.46 o 
  -7   2   8      229.41      228.38     14.06 o 
  -6   2   8      681.28      763.29     23.55 o 
  -5   2   8       36.97       47.22     12.20 o 
  -4   2   8      775.08      750.33     20.05 o 
  -3   2   8      758.05      731.64     25.78 o 
  -2   2   8      792.80      703.28     22.09 o 
  -1   2   8       53.08      116.62     13.79 o 
   0   2   8      389.28      532.37     31.74 o 
   1   2   8     3427.42     3187.17     55.48 o 
   2   2   8       55.32       74.98     17.76 o 
   3   2   8      468.48      517.73     28.68 o 
   4   2   8      106.56      146.45     22.46 o 
   5   2   8      563.16      529.58     28.14 o 
   6   2   8     1905.66     1921.80     56.56 o 
   7   2   8        0.10        1.45     13.91 o 
   8   2   8       21.24       36.19     25.27 o 
   9   2   8        0.90       -4.91     16.92 o 
  10   2   8      549.00      658.50     40.67 o 
  11   2   8       65.19       42.81     31.12 o 
  12   2   8        8.89        2.51     14.28 o 
 -11   3   8        3.49        8.69     14.87 o 
 -10   3   8      293.16      347.29     26.90 o 
  -9   3   8      933.71      791.21     45.75 o 
  -8   3   8       35.39       40.27     10.99 o 
  -7   3   8     2038.31     2067.55     52.29 o 
  -6   3   8       52.44       70.44     15.31 o 
  -5   3   8      110.04      147.45     23.12 o 
  -4   3   8     1733.38     1731.59     32.74 o 
  -3   3   8      209.24      204.91     16.24 o 
  -2   3   8      249.36      245.69     16.67 o 
  -1   3   8    16698.70    17228.03    252.69 o 
   0   3   8      296.03      267.95     17.64 o 
   1   3   8     1204.68     1110.87     39.15 o 
   2   3   8     3781.63     4110.29     68.78 o 
   3   3   8        1.32       -4.78     11.89 o 
   4   3   8        0.34      -12.30     12.30 o 
   5   3   8      440.00      494.48     26.48 o 
   6   3   8       85.21       99.04     23.90 o 
   7   3   8        0.67       14.21     18.66 o 
   8   3   8     1920.03     2131.36     49.23 o 
   9   3   8      219.26      251.71     32.65 o 
  10   3   8       11.64       -3.65     14.16 o 
  11   3   8       30.92       20.01     18.65 o 
  12   3   8       27.68      -25.36     38.13 o 
 -11   4   8       83.10       69.78     23.65 o 
 -10   4   8       29.04       35.89     23.54 o 
  -9   4   8       73.12       64.45     19.83 o 
  -8   4   8       93.13       49.01     24.49 o 
  -7   4   8       76.29       60.13     10.52 o 
  -6   4   8      141.08      148.74     33.44 o 
  -5   4   8      324.48      297.14     19.10 o 
  -4   4   8      951.63     1037.46     24.38 o 
  -3   4   8     1033.73     1055.57     19.55 o 
  -2   4   8      136.97      186.26     20.46 o 
  -1   4   8      114.43       97.27     14.89 o 
   0   4   8      142.87      147.32     19.46 o 
   1   4   8      399.85      340.30     19.88 o 
   2   4   8     2498.38     2260.36     60.24 o 
   3   4   8      309.98      277.18     19.72 o 
   4   4   8     1011.19     1046.40     31.86 o 
   5   4   8      605.86      658.84     32.52 o 
   6   4   8      283.44      357.65     46.11 o 
   7   4   8      185.55      246.42     44.70 o 
   8   4   8        2.11        3.76     13.40 o 
   9   4   8       27.55       38.98     17.04 o 
  10   4   8      418.28      397.28    108.60 o 
  11   4   8      910.24     1019.83     39.79 o 
  12   4   8       11.89       -0.75     12.30 o 
 -10   5   8       79.85       99.87     25.79 o 
  -9   5   8       42.90       19.16     18.18 o 
  -8   5   8      284.45      355.95     36.02 o 
  -7   5   8     1381.93     1298.20     52.04 o 
  -6   5   8     2113.62     2115.21     34.96 o 
  -5   5   8      225.79      210.88     15.62 o 
  -4   5   8      206.23      214.13     23.98 o 
  -3   5   8      380.90      360.09     24.24 o 
  -2   5   8     1187.59     1152.25     76.20 o 
  -1   5   8     2679.79     2809.12     53.90 o 
   0   5   8      725.08      700.85     30.72 o 
   1   5   8     2256.18     2291.41     71.07 o 
   2   5   8     1598.61     1661.48     66.41 o 
   3   5   8     1468.55     1505.61     37.16 o 
   4   5   8      839.90      808.96     28.51 o 
   5   5   8       89.03       96.63     19.76 o 
   6   5   8     1529.86     1646.24     35.63 o 
   7   5   8       68.87       87.53     15.73 o 
   8   5   8       63.25      119.84     17.33 o 
   9   5   8      314.80      364.21     24.98 o 
  10   5   8      149.53      135.11     47.49 o 
  11   5   8        2.31        2.27     10.72 o 
  12   5   8        4.37       -2.29     12.70 o 
  13   5   8       46.26        1.13     12.00 o 
  -9   6   8        0.41      -21.86     21.86 o 
  -8   6   8      124.14      105.37     25.57 o 
  -7   6   8       11.80       13.91     21.39 o 
  -6   6   8      194.97      210.40     40.96 o 
  -5   6   8      553.92      487.14     44.27 o 
  -4   6   8     1410.06     1511.87     63.45 o 
  -3   6   8      138.15      146.89      6.65 o 
  -2   6   8        1.29        4.08      4.34 o 
  -1   6   8      149.44      164.40     22.23 o 
   0   6   8      515.44      579.29     30.18 o 
   1   6   8       16.32       23.19     12.63 o 
   2   6   8      743.42      752.91     32.27 o 
   3   6   8      217.66      173.99     31.14 o 
   4   6   8      467.44      480.27     23.46 o 
   5   6   8      184.84      201.36     27.36 o 
   6   6   8       48.60       66.26     14.53 o 
   7   6   8      941.47     1012.24     32.61 o 
   8   6   8       52.89       93.67     17.44 o 
   9   6   8       67.13       55.06     18.72 o 
  10   6   8        4.64       23.94     15.88 o 
  11   6   8      346.12      398.34     36.23 o 
  12   6   8       42.07       55.13     21.51 o 
  13   6   8       54.34       28.09     18.88 o 
  -9   7   8        0.49        1.14     16.32 o 
  -8   7   8       39.39       65.18     32.45 o 
  -7   7   8       15.77       33.99     35.41 o 
  -6   7   8      751.90      766.67     40.92 o 
  -5   7   8      306.47      338.70     30.32 o 
  -4   7   8      509.37      517.36     47.82 o 
  -3   7   8       37.48       47.03     43.88 o 
  -2   7   8     2145.40     2264.66     77.64 o 
  -1   7   8     1593.75     1458.96     45.82 o 
   0   7   8        1.72        6.31      5.76 o 
   1   7   8      666.88      662.28     31.30 o 
   2   7   8     1482.38     1452.31     26.80 o 
   3   7   8      104.39       93.15     15.34 o 
   4   7   8      118.75      114.94     14.07 o 
   5   7   8       97.38      108.61     14.94 o 
   6   7   8      904.56      912.56     28.39 o 
   7   7   8      105.91      129.28     15.93 o 
   8   7   8      595.95      705.60     25.78 o 
   9   7   8      196.16      239.20     20.31 o 
  10   7   8      118.84       84.16     30.64 o 
  11   7   8        3.39        7.75     13.11 o 
  12   7   8       18.93        2.45     11.03 o 
  13   7   8        0.01      -12.89     14.93 o 
  -8   8   8        0.20        9.70     21.67 o 
  -7   8   8       27.84       -0.68     16.86 o 
  -6   8   8       15.35       27.90     37.90 o 
  -5   8   8        0.03       -5.99     27.78 o 
  -4   8   8      231.14      254.34     42.83 o 
  -3   8   8      302.76      312.02     42.43 o 
  -2   8   8      117.31       95.51     31.40 o 
  -1   8   8     1177.66     1250.31     60.30 o 
   0   8   8     1520.91     1440.57     65.11 o 
   1   8   8      518.16      453.29     18.96 o 
   2   8   8      137.03      129.71     10.20 o 
   3   8   8        1.48       11.02      8.88 o 
   4   8   8     1082.21     1084.95     25.17 o 
   5   8   8       12.81       19.04     10.37 o 
   6   8   8     2026.79     1967.86     41.81 o 
   7   8   8      509.21      629.34     23.26 o 
   8   8   8       73.23       56.25     16.03 o 
   9   8   8        3.23       -1.96      9.65 o 
  10   8   8        5.82       21.93     18.75 o 
  11   8   8       93.31       69.84     22.71 o 
  12   8   8       35.84       33.81     15.20 o 
  13   8   8        0.98       45.29     19.67 o 
  -7   9   8        0.82        4.64     20.20 o 
  -6   9   8      370.37      496.74     43.10 o 
  -5   9   8      363.42      408.99     38.22 o 
  -4   9   8       27.71       56.45     24.34 o 
  -3   9   8       37.58       51.11     33.24 o 
  -2   9   8       27.72       21.15     44.01 o 
  -1   9   8     1850.21     1909.02     80.53 o 
   0   9   8     1348.98     1388.91     65.16 o 
   1   9   8      316.02      328.28     12.89 o 
   2   9   8     2247.64     2202.77     39.05 o 
   3   9   8      398.65      422.83     19.38 o 
   4   9   8      145.97      137.92     13.47 o 
   5   9   8      329.52      328.74     24.08 o 
   6   9   8      289.24      256.58     19.47 o 
   7   9   8      706.73      728.22     25.05 o 
   8   9   8      116.49       87.67     14.69 o 
   9   9   8      964.94     1093.91     40.58 o 
  10   9   8      101.05      136.59     17.76 o 
  11   9   8       29.75       28.37     16.15 o 
  12   9   8       35.20       39.49     21.04 o 
  13   9   8        8.91       -5.04     11.41 o 
  -6  10   8       12.65       16.19     28.65 o 
  -5  10   8        0.17       -2.16     18.25 o 
  -4  10   8       39.83       26.05     29.22 o 
  -3  10   8     1050.48     1287.46     54.57 o 
  -2  10   8      555.47      693.40     59.12 o 
  -1  10   8      128.06       99.58     35.47 o 
   0  10   8       35.40       27.46     45.72 o 
   1  10   8       68.46       60.70     29.69 o 
   2  10   8       23.46       14.19      7.59 o 
   3  10   8       25.24       26.11      7.83 o 
   4  10   8       86.58       93.11     12.68 o 
   5  10   8       74.81       81.54     13.78 o 
   6  10   8     1383.84     1405.39     32.17 o 
   7  10   8     2327.89     2385.17    105.61 o 
   8  10   8      403.95      426.89     31.56 o 
   9  10   8       67.66       57.55     16.21 o 
  10  10   8       46.77       69.86     15.40 o 
  11  10   8       60.21       60.31     17.01 o 
  12  10   8       71.70       67.89     18.64 o 
  13  10   8        0.64       -2.86      9.22 o 
  -6  11   8      282.13      234.43    178.01 o 
  -5  11   8      277.69      401.77     44.59 o 
  -4  11   8       14.23       16.64     29.02 o 
  -3  11   8       14.70       21.11     29.03 o 
  -2  11   8       29.74      -19.46     22.39 o 
  -1  11   8       11.06       40.46     32.71 o 
   0  11   8      870.64      978.09     64.77 o 
   1  11   8        4.17      -10.38     24.57 o 
   2  11   8     1056.91     1079.12     60.70 o 
   3  11   8      741.24      751.23     30.32 o 
   4  11   8     1140.63     1150.47     56.20 o 
   5  11   8      312.36      347.26     17.01 o 
   6  11   8      499.94      507.51     25.24 o 
   7  11   8      550.06      568.54     40.15 o 
   8  11   8       23.10        1.21      8.28 o 
   9  11   8      271.77      301.61     19.55 o 
  10  11   8      446.69      471.53     26.46 o 
  11  11   8        4.72       10.06     11.14 o 
  12  11   8        8.61       23.71     12.24 o 
  13  11   8       88.35       85.00     20.55 o 
  -4  12   8       52.13        3.61     26.34 o 
  -3  12   8      353.82      434.43     44.02 o 
  -2  12   8      263.24      383.08     41.65 o 
  -1  12   8       36.59       -0.63     19.75 o 
   0  12   8       33.30       -1.97     22.60 o 
   1  12   8        4.72       -6.04     25.09 o 
   2  12   8      148.10      130.72     60.56 o 
   3  12   8       12.01       21.55     25.09 o 
   4  12   8      269.56      246.17     14.34 o 
   5  12   8      145.25      108.27     18.42 o 
   6  12   8      521.09      562.93     21.62 o 
   7  12   8      879.03      859.00     64.74 o 
   8  12   8      438.08      449.89     23.59 o 
   9  12   8      240.35      237.78     18.61 o 
  10  12   8       82.48       55.76     22.84 o 
  11  12   8       30.99       23.93     14.87 o 
  12  12   8       10.31       18.79     13.72 o 
  -3  13   8       12.02       -0.61     17.87 o 
  -2  13   8        0.04       12.42     23.70 o 
  -1  13   8      128.88        3.29     23.63 o 
   0  13   8        4.04        0.79     21.81 o 
   1  13   8        4.27       -1.45     36.26 o 
   2  13   8       73.06      116.79     38.10 o 
   3  13   8      274.87      366.28     46.38 o 
   4  13   8      139.32      164.22     35.73 o 
   5  13   8      177.41      218.02     28.97 o 
   6  13   8      150.79      157.75     14.67 o 
   7  13   8      500.93      512.10     25.61 o 
   8  13   8        3.58        1.21      8.02 o 
   9  13   8       48.86       53.72     13.76 o 
  10  13   8      134.84      119.82     41.87 o 
  11  13   8       66.68       48.04     19.50 o 
  12  13   8       60.89       29.06     15.42 o 
  -2  14   8      102.06       61.40     62.53 o 
  -1  14   8       11.87        6.09     26.77 o 
   0  14   8        0.30       -0.36     15.23 o 
   1  14   8        6.13        1.02     19.09 o 
   2  14   8       78.24       -4.20     25.36 o 
   3  14   8       38.46        1.97     21.94 o 
   4  14   8        1.88      -13.14     26.01 o 
   5  14   8      608.53      709.30     52.81 o 
   6  14   8       77.24       75.52     29.43 o 
   7  14   8      139.37      121.50     17.28 o 
   8  14   8        1.45        4.15      8.96 o 
   9  14   8       16.69       32.32     12.72 o 
  10  14   8        3.30       -4.78     12.40 o 
  11  14   8        0.82       10.65     11.84 o 
   0  15   8       42.96       -3.50     21.03 o 
   1  15   8       53.98        3.41     23.54 o 
   2  15   8       66.30        2.04     17.56 o 
   3  15   8      257.62      306.11     50.84 o 
   4  15   8       24.39       35.21     50.97 o 
   5  15   8      430.09      523.40     81.98 o 
   6  15   8        7.27       -3.81     32.71 o 
   7  15   8       92.95       97.61     49.66 o 
   8  15   8      256.49      246.34     42.96 o 
   9  15   8       95.60       88.51     18.99 o 
  10  15   8       17.70       15.51     17.86 o 
   2  16   8        8.73        0.87     20.64 o 
   3  16   8        1.00       -5.83     21.81 o 
   4  16   8       13.23       -8.93     28.25 o 
   5  16   8       77.63      105.36     38.23 o 
   6  16   8      160.47      171.18     40.33 o 
   7  16   8      254.48      328.18     42.83 o 
   8  16   8      161.96      231.75     58.20 o 
   9  16   8       15.29        4.67     31.53 o 
  -5 -12   9        3.75       -0.92      9.72 o 
  -4 -12   9        0.49      -18.13     18.13 o 
  -3 -12   9       23.67       23.97     15.05 o 
  -2 -12   9       10.29        6.24     14.58 o 
  -1 -12   9       36.24        5.84     16.58 o 
 -10 -11   9        7.52       -3.81     30.87 o 
  -9 -11   9       15.30        4.34     30.09 o 
  -8 -11   9       32.68       62.27     41.25 o 
  -7 -11   9       20.87       39.15     38.89 o 
  -6 -11   9      101.23      136.63     74.88 o 
  -5 -11   9       12.94       11.50      9.83 o 
  -4 -11   9       18.78       -3.59     11.39 o 
  -3 -11   9       32.38       33.16     14.81 o 
  -2 -11   9      138.77      199.24     39.28 o 
  -1 -11   9        0.15        3.17     14.16 o 
   0 -11   9       33.59       -2.09     15.55 o 
   1 -11   9        6.27       -6.79     24.08 o 
 -11 -10   9       22.37       34.42     66.34 o 
 -10 -10   9       30.56      -41.78     41.78 o 
  -9 -10   9        5.51       24.70     35.87 o 
  -8 -10   9        8.92       10.51     31.00 o 
  -7 -10   9      125.74      275.23     52.29 o 
  -6 -10   9       78.66       61.81     11.16 o 
  -5 -10   9       84.01      105.18     13.07 o 
  -4 -10   9      171.01       94.79     81.26 o 
  -3 -10   9        0.04        3.44     19.31 o 
  -2 -10   9        0.09       -4.79     12.35 o 
  -1 -10   9       27.14       23.24     17.23 o 
   0 -10   9       10.31       -2.52     14.72 o 
   1 -10   9       28.34        0.60     18.30 o 
   2 -10   9       15.60       -8.48     22.38 o 
 -11  -9   9       20.83       52.29     40.86 o 
 -10  -9   9       24.52       63.98     42.17 o 
  -9  -9   9      299.29      458.24     58.99 o 
  -8  -9   9        0.77      -37.70     37.70 o 
  -7  -9   9      327.30      346.04     54.65 o 
  -6  -9   9      114.49      144.94     11.70 o 
  -5  -9   9      316.21      353.44     18.53 o 
  -4  -9   9      222.41      223.82     16.14 o 
  -3  -9   9       91.14       58.93     14.08 o 
  -2  -9   9      301.78      275.14     40.00 o 
  -1  -9   9        0.45       -1.55     11.51 o 
   0  -9   9      116.54       56.34     50.12 o 
   1  -9   9        0.90       -5.86     17.17 o 
   2  -9   9        3.02       12.77     36.26 o 
   3  -9   9       43.70       25.59     27.70 o 
   4  -9   9       10.07       15.15     28.44 o 
 -12  -8   9       76.32      142.94     50.71 o 
 -11  -8   9        7.63       -9.72     31.00 o 
 -10  -8   9      155.44      176.70     48.35 o 
  -9  -8   9       24.21       45.98     36.92 o 
  -8  -8   9       61.07       84.47     39.41 o 
  -7  -8   9     1127.50     1108.48     39.47 o 
  -6  -8   9      429.76      403.16     15.34 o 
  -5  -8   9      225.72      248.85     19.18 o 
  -4  -8   9      326.64      318.68     16.21 o 
  -3  -8   9        8.99        7.77     11.50 o 
  -2  -8   9        3.90       -8.92     14.09 o 
  -1  -8   9      147.79      173.50     22.12 o 
   0  -8   9      202.39      246.14     27.02 o 
   1  -8   9       49.75       51.94     51.50 o 
   2  -8   9      385.64      419.42     39.14 o 
   3  -8   9       49.81       83.69     43.09 o 
   4  -8   9        1.79      -13.17     31.12 o 
   5  -8   9        0.87       -0.27     24.93 o 
 -12  -7   9       68.45       75.28     43.35 o 
 -11  -7   9        3.28       21.28     32.58 o 
 -10  -7   9      269.48      251.72     50.19 o 
  -9  -7   9       54.44       56.49     35.87 o 
  -8  -7   9        0.99      -21.55     29.17 o 
  -7  -7   9       60.23       56.24     10.16 o 
  -6  -7   9      484.90      462.79     16.92 o 
  -5  -7   9      804.18      772.35     19.04 o 
  -4  -7   9      808.61      684.59     23.13 o 
  -3  -7   9       23.77       29.00     12.89 o 
  -2  -7   9       79.38      106.08     15.82 o 
  -1  -7   9       13.58       26.54     16.09 o 
   0  -7   9       25.51       37.14     21.72 o 
   1  -7   9        0.72       10.94     27.19 o 
   2  -7   9      185.73      121.69     97.22 o 
   3  -7   9      128.85      112.01     94.72 o 
   5  -7   9       64.28       94.59     50.84 o 
   6  -7   9       35.76       41.65     48.87 o 
 -12  -6   9       88.00       88.42     42.43 o 
 -11  -6   9      191.54      249.48     47.56 o 
 -10  -6   9      121.72      187.60     42.70 o 
  -9  -6   9       83.31      105.76     37.18 o 
  -8  -6   9      125.07      176.44     39.68 o 
  -7  -6   9     1176.97     1223.78     59.08 o 
  -6  -6   9      284.31      262.76     17.62 o 
  -5  -6   9      414.63      412.54     28.05 o 
  -4  -6   9      243.50      267.67     14.05 o 
  -3  -6   9      316.76      342.46     17.29 o 
  -2  -6   9       25.43       24.75     11.59 o 
  -1  -6   9       93.41      105.73     27.46 o 
   0  -6   9        0.36       12.82     13.80 o 
   1  -6   9      175.23      212.27     59.78 o 
   2  -6   9      207.01      268.75     30.83 o 
   3  -6   9      948.42     1090.91     53.60 o 
   4  -6   9       36.98       14.41     23.22 o 
   5  -6   9       10.34        9.29     23.82 o 
   6  -6   9        3.15       18.05     33.18 o 
   7  -6   9       12.08       -2.89     25.40 o 
 -12  -5   9        2.61        0.79     20.89 o 
 -11  -5   9       15.57       54.13     34.03 o 
 -10  -5   9        8.95       16.16     26.80 o 
  -9  -5   9      319.56      443.00     75.67 o 
  -8  -5   9       42.24       37.63      8.02 o 
  -7  -5   9      353.16      383.16     30.05 o 
  -6  -5   9        1.20        7.97      8.75 o 
  -5  -5   9      464.12      495.49     20.68 o 
  -4  -5   9      752.63      761.24     25.42 o 
  -3  -5   9       54.96       51.30     10.94 o 
  -2  -5   9      235.65      266.89     21.38 o 
  -1  -5   9      310.25      417.75     27.73 o 
   0  -5   9       21.05       27.06     14.71 o 
   1  -5   9      474.23      486.09     29.49 o 
   2  -5   9      102.17      103.66     28.45 o 
   3  -5   9      414.15      496.85     37.57 o 
   4  -5   9       87.01       44.83     44.21 o 
   5  -5   9      357.66      459.56     44.32 o 
   6  -5   9       39.98       52.15     48.74 o 
   7  -5   9       12.59       -3.67     24.71 o 
   8  -5   9       55.00       24.10     34.89 o 
 -12  -4   9        1.85        4.20     23.78 o 
 -11  -4   9      167.42       -2.76     22.60 o 
 -10  -4   9        0.51      -29.95     29.95 o 
  -9  -4   9      193.05      165.97      7.25 o 
  -8  -4   9      149.69      159.75     15.63 o 
  -7  -4   9       59.91       71.45      8.27 o 
  -6  -4   9     1260.69     1311.62     47.08 o 
  -5  -4   9      728.57      670.77     20.95 o 
  -4  -4   9      457.97      455.07     19.31 o 
  -3  -4   9      344.87      401.35     23.52 o 
  -2  -4   9       63.56       86.78     16.25 o 
  -1  -4   9      166.63      145.11     28.84 o 
   0  -4   9       12.01       -0.36      8.23 o 
   1  -4   9      489.44      477.09     28.92 o 
   2  -4   9      212.27      256.90     31.43 o 
   3  -4   9     1431.82     1372.23     58.46 o 
   4  -4   9      557.99      612.20     49.80 o 
   5  -4   9      242.00      131.73    107.60 o 
   6  -4   9        0.17      -20.16     25.21 o 
   7  -4   9        1.32        4.73     32.58 o 
   8  -4   9        5.05        3.68     34.81 o 
 -12  -3   9       19.24        0.13     16.68 o 
 -11  -3   9       13.26        2.76     19.84 o 
 -10  -3   9       27.60       15.48      6.48 o 
  -9  -3   9       37.51       33.35      7.21 o 
  -8  -3   9      462.97      541.42     17.65 o 
  -7  -3   9      488.34      445.94     16.92 o 
  -6  -3   9      306.62      302.82     19.29 o 
  -5  -3   9        9.33       16.81      8.64 o 
  -4  -3   9      783.69      806.79     22.40 o 
  -3  -3   9       94.11      142.03     19.75 o 
  -2  -3   9       22.54       26.57     10.15 o 
  -1  -3   9       33.84       15.13     10.64 o 
   0  -3   9        2.67        1.45     13.66 o 
   1  -3   9     1662.46     1655.13     44.58 o 
   2  -3   9      847.32      884.55     60.56 o 
   3  -3   9       92.42      114.80     24.01 o 
   4  -3   9     1226.12     1205.66     49.23 o 
   5  -3   9       93.49       60.36     30.20 o 
   6  -3   9      510.50      526.47     60.56 o 
   7  -3   9        0.19       -6.96     22.77 o 
   8  -3   9        3.87        4.60     33.11 o 
   9  -3   9       20.99       10.00     29.07 o 
 -12  -2   9        1.93        3.15     32.98 o 
 -11  -2   9       94.89       50.88     21.92 o 
 -10  -2   9      140.17      120.33     14.68 o 
  -9  -2   9       61.68       58.64     11.65 o 
  -8  -2   9       49.92       49.11     14.67 o 
  -7  -2   9       39.58       48.59     21.35 o 
  -6  -2   9     1563.43     1548.90     58.75 o 
  -5  -2   9     1126.67     1114.19     26.80 o 
  -4  -2   9     4037.66     3972.34    116.27 o 
  -3  -2   9       15.72       16.54      9.97 o 
  -2  -2   9      304.41      308.76     34.42 o 
  -1  -2   9      242.13      258.41     26.95 o 
   0  -2   9       65.26       76.15     17.37 o 
   1  -2   9       45.73       55.31     15.63 o 
   2  -2   9      640.37      634.87     37.32 o 
   3  -2   9      938.49     1053.44     40.89 o 
   4  -2   9     1890.08     2128.05     91.50 o 
   5  -2   9       17.27        2.50     16.50 o 
   6  -2   9      135.91       58.63     61.29 o 
   7  -2   9       53.41       23.79     25.14 o 
   8  -2   9      246.01      295.70     51.11 o 
   9  -2   9       32.92       -1.31     29.95 o 
  10  -2   9       13.61       14.56     23.92 o 
 -12  -1   9       37.90       -1.18     17.21 o 
 -11  -1   9        0.27        4.08      6.82 o 
 -10  -1   9        3.54       -2.85      9.03 o 
  -9  -1   9      703.42      671.06     52.64 o 
  -8  -1   9      524.04      585.33     19.67 o 
  -7  -1   9       47.97       52.48     22.79 o 
  -6  -1   9      635.94      662.87     17.35 o 
  -5  -1   9        4.11        2.63      6.19 o 
  -4  -1   9        1.54       14.03     17.54 o 
  -3  -1   9     1278.77     1218.99     37.53 o 
  -2  -1   9       20.14        9.23     11.28 o 
  -1  -1   9       90.99       63.24     22.27 o 
   0  -1   9     2448.70     2807.95     53.59 o 
   1  -1   9       62.92       99.60     16.81 o 
   2  -1   9     1042.24     1325.13     95.84 o 
   3  -1   9     1351.60     1496.81     44.81 o 
   4  -1   9       38.46       39.29     20.03 o 
   5  -1   9        4.19       18.84     23.01 o 
   6  -1   9      654.28      674.80     48.87 o 
   7  -1   9      313.43      329.39    207.57 o 
   8  -1   9       73.63       66.70     50.19 o 
   9  -1   9        5.02      -31.00     41.65 o 
  10  -1   9       32.94       -3.42     22.62 o 
 -12   0   9        2.93       -3.06      8.46 o 
 -11   0   9      409.71      408.89     18.61 o 
 -10   0   9       91.35       87.13     11.79 o 
  -9   0   9       31.54       29.67     12.27 o 
  -8   0   9      130.95      100.39     14.03 o 
  -7   0   9      395.43      374.95     18.78 o 
  -6   0   9     1107.97     1246.76     46.77 o 
  -5   0   9     2117.60     2172.21     41.73 o 
  -4   0   9        0.55        6.13      9.13 o 
  -3   0   9       40.67       42.13     13.86 o 
  -2   0   9     1097.25     1036.89     28.11 o 
  -1   0   9      852.85      907.01     26.07 o 
   0   0   9       58.60       66.24     14.19 o 
   1   0   9      348.58      376.92     26.85 o 
   2   0   9      847.33      916.98     50.91 o 
   3   0   9        3.87       28.66     18.33 o 
   4   0   9     3780.61     4195.09     93.87 o 
   5   0   9      167.88      229.90     43.94 o 
   6   0   9       42.72       27.33     20.11 o 
   7   0   9      325.27      414.06     37.77 o 
   8   0   9       71.54        4.80     19.32 o 
   9   0   9      180.79      133.12    110.49 o 
  10   0   9        9.06       22.64     22.28 o 
  11   0   9      163.12        7.62     25.01 o 
 -11   1   9        6.27        1.54      9.00 o 
 -10   1   9        5.69       25.03     10.35 o 
  -9   1   9     1121.70     1044.96     32.58 o 
  -8   1   9     1395.83     1449.64     62.33 o 
  -7   1   9      116.86      169.27     24.07 o 
  -6   1   9       44.68       57.40     12.52 o 
  -5   1   9      156.00      133.51     11.45 o 
  -4   1   9       38.70       36.79     10.58 o 
  -3   1   9      404.62      409.53     27.06 o 
  -2   1   9      781.71      766.79     23.78 o 
  -1   1   9      193.40      209.54     43.55 o 
   0   1   9     1486.89     1667.18     37.68 o 
   1   1   9     1578.65     1671.12     40.73 o 
   2   1   9      157.25      164.05     22.87 o 
   3   1   9     2286.21     2458.12     53.89 o 
   4   1   9       16.88       30.97     16.59 o 
   5   1   9        0.84       11.03     26.54 o 
   6   1   9        5.96        8.16     16.02 o 
   7   1   9     1497.02     1638.03     56.67 o 
   8   1   9       17.69        9.90     24.49 o 
   9   1   9      300.12      294.49    182.28 o 
  10   1   9        6.07       -0.69     15.64 o 
  11   1   9       69.65       25.21     47.49 o 
 -11   2   9      136.17      107.66     19.12 o 
 -10   2   9      773.89      761.81     27.20 o 
  -9   2   9      115.94      121.63     19.41 o 
  -8   2   9        0.94        5.10      8.02 o 
  -7   2   9      153.32      157.57     34.09 o 
  -6   2   9     1448.03     1482.26     34.15 o 
  -5   2   9     1546.23     1511.46     33.30 o 
  -4   2   9      601.86      620.65     18.97 o 
  -3   2   9      301.23      298.78     22.93 o 
  -2   2   9      149.96      157.84     23.45 o 
  -1   2   9     1205.87     1167.87     42.11 o 
   0   2   9      169.10      175.03     16.80 o 
   1   2   9      165.21      168.51     20.67 o 
   2   2   9      123.65      164.57     18.15 o 
   3   2   9      127.65      150.56     20.43 o 
   4   2   9      191.56      204.64     22.22 o 
   5   2   9      742.82      783.53     34.86 o 
   6   2   9        5.21       18.89     17.37 o 
   7   2   9       53.20       34.26     24.67 o 
   8   2   9      187.47      158.66     29.45 o 
   9   2   9        4.78        7.02     16.07 o 
  10   2   9       13.20       -5.11     18.24 o 
  11   2   9      155.74       11.38     19.10 o 
 -11   3   9        7.72       15.65     51.83 o 
 -10   3   9       84.29       64.65     14.17 o 
  -9   3   9       43.06       29.28     10.84 o 
  -8   3   9     2305.36     2260.44     49.11 o 
  -7   3   9      491.39      527.21     19.79 o 
  -6   3   9        1.94       11.94     12.02 o 
  -5   3   9        0.66       -3.31      7.70 o 
  -4   3   9      126.14      104.26     11.31 o 
  -3   3   9      451.87      532.21     27.46 o 
  -2   3   9      208.62      183.01     16.89 o 
  -1   3   9      482.09      540.43     26.86 o 
   0   3   9     3500.06     3674.45     63.38 o 
   1   3   9     1182.44     1173.56     33.01 o 
   2   3   9     2498.46     2415.16     49.58 o 
   3   3   9      309.46      223.93     25.75 o 
   4   3   9      365.53      324.95     24.07 o 
   5   3   9      903.41      877.37     34.82 o 
   6   3   9      168.41      168.38     24.47 o 
   7   3   9      349.72      372.08     29.94 o 
   8   3   9       33.64       38.51     24.44 o 
   9   3   9      549.52      621.78     44.49 o 
  10   3   9        0.36      -16.47     19.37 o 
  11   3   9        9.02       17.96     20.13 o 
  12   3   9       12.61       11.82     19.21 o 
 -10   4   9      296.10      237.14    143.86 o 
  -9   4   9      437.82      446.28     34.73 o 
  -8   4   9       18.21       26.20     12.67 o 
  -7   4   9        3.32       -4.56     11.45 o 
  -6   4   9      236.20      269.52     16.23 o 
  -5   4   9     2350.64     2334.25     42.94 o 
  -4   4   9      221.65      220.99     21.68 o 
  -3   4   9     1522.26     1625.67     46.70 o 
  -2   4   9     2089.56     2151.52     45.58 o 
  -1   4   9      700.72      710.70     31.28 o 
   0   4   9     3273.04     3460.66     70.68 o 
   1   4   9      723.33      809.35     28.44 o 
   2   4   9     1421.92     1540.71     45.27 o 
   3   4   9      852.85      921.90     31.45 o 
   4   4   9      382.79      416.21     24.58 o 
   5   4   9      563.17      587.67     35.02 o 
   6   4   9        3.86        2.08     12.07 o 
   7   4   9        5.65       33.14     17.93 o 
   8   4   9      486.97      479.96     32.31 o 
   9   4   9        8.62        4.96     15.53 o 
  10   4   9       23.11       31.75     22.29 o 
  11   4   9       21.94       36.91     23.41 o 
  12   4   9      131.31       35.24     31.38 o 
 -10   5   9       42.30       61.37     23.40 o 
  -9   5   9       56.60       37.81     20.28 o 
  -8   5   9      279.35      266.58     33.65 o 
  -7   5   9     1470.36     1499.72     61.51 o 
  -6   5   9        0.21       -0.72      8.69 o 
  -5   5   9       45.78       53.98     12.83 o 
  -4   5   9      916.16      912.24     21.11 o 
  -3   5   9       97.72      104.10     20.21 o 
  -2   5   9       39.73       41.80     15.04 o 
  -1   5   9     2709.59     2999.37     96.10 o 
   0   5   9     8045.94     8597.54    184.12 o 
   1   5   9       70.25       75.81     18.13 o 
   2   5   9     4271.67     4146.03     73.40 o 
   3   5   9     1117.10     1089.39     33.78 o 
   4   5   9      308.09      299.14     30.74 o 
   5   5   9      425.09      477.33     26.72 o 
   6   5   9      563.58      685.31     41.84 o 
   7   5   9       14.14       36.56     16.84 o 
   8   5   9       10.19       21.50     14.56 o 
   9   5   9      205.17      294.13     25.53 o 
  10   5   9      264.79      295.61     90.04 o 
  11   5   9        0.04       29.11     17.28 o 
  12   5   9        8.43      -14.10     17.35 o 
  -9   6   9       63.09       79.36     25.73 o 
  -8   6   9        0.63        8.40     35.73 o 
  -7   6   9        7.41       19.91     18.57 o 
  -6   6   9       25.40       15.71     20.15 o 
  -5   6   9     1609.82     1407.51    195.16 o 
  -4   6   9      785.49      807.70     28.05 o 
  -3   6   9      352.16      350.85     21.94 o 
  -2   6   9      485.70      497.07     15.56 o 
  -1   6   9       63.15       47.38     19.45 o 
   0   6   9      397.27      418.74     38.64 o 
   1   6   9     1035.04     1123.47     34.66 o 
   2   6   9     1794.27     1781.60     42.70 o 
   3   6   9     1001.96      988.31     32.90 o 
   4   6   9       50.52       64.13     19.60 o 
   5   6   9      273.94      282.09     22.56 o 
   6   6   9      243.05      314.73     20.28 o 
   7   6   9       32.40       38.33     15.99 o 
   8   6   9      131.74      187.06     20.14 o 
   9   6   9       22.94       21.31     16.37 o 
  10   6   9       59.36       71.24     24.15 o 
  11   6   9      112.95       83.76     29.06 o 
  12   6   9      148.91      114.30     36.66 o 
  -8   7   9       11.03       28.14     27.12 o 
  -7   7   9      298.38      343.37     41.04 o 
  -6   7   9      246.80      211.18     35.07 o 
  -5   7   9        8.12       21.15     41.78 o 
  -4   7   9        0.44       -9.06     22.33 o 
  -3   7   9     1167.63     1276.19     90.26 o 
  -2   7   9       16.46        7.33     14.52 o 
  -1   7   9      448.94      521.18     45.19 o 
   0   7   9     1646.52     1643.82     54.72 o 
   1   7   9      112.91       89.79     22.44 o 
   2   7   9      884.94      874.50     66.67 o 
   3   7   9     1694.40     1711.69     42.89 o 
   4   7   9      696.99      734.15     23.04 o 
   5   7   9      297.64      286.09     18.15 o 
   6   7   9       28.86       30.71     14.36 o 
   7   7   9      773.60      786.93     31.28 o 
   8   7   9      850.76      932.35     30.98 o 
   9   7   9      240.57      307.07     39.16 o 
  10   7   9      299.35      281.81     27.52 o 
  11   7   9        0.41        2.40     11.60 o 
  12   7   9        0.70       14.46     14.94 o 
  -8   8   9       41.04       80.88     40.40 o 
  -7   8   9       15.22       27.15     27.52 o 
  -6   8   9       12.35       13.46     20.62 o 
  -5   8   9       22.90       15.06     19.51 o 
  -4   8   9      257.40      344.99     46.11 o 
  -3   8   9      173.96      197.33     39.15 o 
  -2   8   9      177.22      165.27     35.60 o 
  -1   8   9       67.89       57.02     29.03 o 
   0   8   9      952.48      959.02     25.45 o 
   1   8   9      496.06      503.06     23.17 o 
   2   8   9     1461.24     1404.50     30.27 o 
   3   8   9      736.87      704.14     35.82 o 
   4   8   9       69.31       59.21     14.71 o 
   5   8   9        4.31        7.62     10.83 o 
   6   8   9      289.88      323.68     20.12 o 
   7   8   9       18.74        3.89     10.50 o 
   8   8   9     1182.61     1188.09     41.37 o 
   9   8   9        0.07       -6.26     11.66 o 
  10   8   9       16.34       -1.44     15.36 o 
  11   8   9        9.65        5.15     11.34 o 
  12   8   9      230.51      195.99     60.87 o 
  -7   9   9       46.55        7.69     22.29 o 
  -6   9   9       23.94        7.50     23.37 o 
  -5   9   9       49.11       16.69     25.06 o 
  -4   9   9        8.24       20.69     26.52 o 
  -3   9   9      134.83      146.88     41.25 o 
  -2   9   9      477.25      497.00     50.71 o 
  -1   9   9      358.47      393.73     45.72 o 
   0   9   9      766.93      914.77     57.28 o 
   1   9   9     1599.91     1621.49     65.72 o 
   2   9   9      285.85      285.08     18.83 o 
   3   9   9      956.10      992.92     36.76 o 
   4   9   9      391.02      415.79     18.92 o 
   5   9   9      126.24      121.59     16.30 o 
   6   9   9      311.29      321.15     19.48 o 
   7   9   9        3.10       -0.71      8.13 o 
   8   9   9      320.69      326.35     21.29 o 
   9   9   9       27.87       40.46     15.94 o 
  10   9   9      932.54      977.33     33.92 o 
  11   9   9        8.22       10.97     15.37 o 
  12   9   9        8.40       17.77     13.73 o 
  -6  10   9        5.84       20.26     25.91 o 
  -5  10   9       20.19       25.02     25.03 o 
  -4  10   9        0.39        8.94     20.75 o 
  -3  10   9        6.14        2.36     24.04 o 
  -2  10   9      119.36      155.94     43.22 o 
  -1  10   9      272.18      282.98     46.64 o 
   0  10   9      297.66      314.51     45.85 o 
   1  10   9      556.49      537.01     80.60 o 
   2  10   9       55.06       41.02      6.85 o 
   3  10   9     1217.01     1347.29     35.08 o 
   4  10   9     1394.66     1364.23     30.26 o 
   5  10   9        1.61       -1.70      7.40 o 
   6  10   9      119.22      126.35     17.04 o 
   7  10   9        0.19        0.73      8.26 o 
   8  10   9      252.80      323.28     26.11 o 
   9  10   9       54.60       48.82     20.30 o 
  10  10   9       46.60       50.11     15.98 o 
  11  10   9       29.17       20.24     15.89 o 
  12  10   9      178.02      209.99     20.49 o 
  -5  11   9      125.91       53.02     53.60 o 
  -4  11   9       73.96       32.79     32.58 o 
  -3  11   9       14.27      -18.26     28.03 o 
  -2  11   9       43.33        8.15     29.17 o 
  -1  11   9       28.48        2.50     37.57 o 
   0  11   9      157.49      188.92     45.19 o 
   1  11   9     2145.29     2451.87     97.35 o 
   2  11   9        4.18        7.46     13.20 o 
   3  11   9      248.09      226.48     12.42 o 
   4  11   9     1179.27     1048.14     27.29 o 
   5  11   9        4.32       11.30      9.65 o 
   6  11   9      511.22      516.87     28.61 o 
   7  11   9       21.30       27.42     12.36 o 
   8  11   9        0.37       -4.50     17.29 o 
   9  11   9       20.07       18.19     12.82 o 
  10  11   9      337.59      307.85    177.29 o 
  11  11   9      222.74      239.62     26.27 o 
  12  11   9       10.69        9.88     14.55 o 
  -4  12   9      186.75       99.43    123.43 o 
  -3  12   9       62.24       38.60     34.62 o 
  -2  12   9      570.42      601.44     47.74 o 
  -1  12   9      282.83       -3.02     27.72 o 
   0  12   9       88.00        3.42     25.62 o 
   1  12   9       83.40       -3.94     39.94 o 
   2  12   9        0.86        4.86     23.52 o 
   3  12   9       92.34      103.44      8.89 o 
   4  12   9      916.10      978.98     63.67 o 
   5  12   9        4.52        9.62      9.33 o 
   6  12   9        0.83        8.75     10.39 o 
   7  12   9      153.84      162.19     21.96 o 
   8  12   9       17.36       10.68     12.36 o 
   9  12   9      149.42      168.74     20.82 o 
  10  12   9        2.67       -1.32     13.52 o 
  11  12   9        0.21        2.23     10.40 o 
  12  12   9       24.79       17.64     14.45 o 
  -3  13   9        4.56       -2.25     26.33 o 
  -2  13   9       36.77       -1.95     21.68 o 
  -1  13   9       29.65       -0.46     16.30 o 
   0  13   9      483.53      537.06     64.11 o 
   1  13   9      116.26       -4.34     26.93 o 
   2  13   9      116.75       -1.58     23.12 o 
   3  13   9       59.81        1.18     20.49 o 
   4  13   9      240.92      254.44     14.73 o 
   5  13   9       29.13       14.01     12.52 o 
   6  13   9       63.19       71.55     16.36 o 
   7  13   9        1.77        4.80     13.27 o 
   8  13   9      182.17      151.82     19.87 o 
   9  13   9        2.00       -2.87     11.88 o 
  10  13   9        0.72       10.95     11.87 o 
  11  13   9      113.19      113.46     38.87 o 
  -2  14   9      133.71       -2.43     22.25 o 
  -1  14   9       96.48        2.32     24.80 o 
   0  14   9       27.57        0.91     17.88 o 
   1  14   9       52.22       -4.73     28.51 o 
   2  14   9      248.33      310.31     52.68 o 
   3  14   9        4.95       -1.31     35.87 o 
   4  14   9       60.69       61.09     33.89 o 
   5  14   9        2.19      -14.19     25.62 o 
   6  14   9      335.25      340.07     50.12 o 
   7  14   9        7.63        3.37      9.70 o 
   8  14   9       69.42       45.91     18.93 o 
   9  14   9       56.49       36.33     17.94 o 
  10  14   9       51.64       34.31     22.95 o 
  11  14   9       27.80       27.19     15.70 o 
   0  15   9        9.29        2.21     25.14 o 
   1  15   9       60.31        0.46     17.09 o 
   2  15   9        9.82        3.28     27.06 o 
   3  15   9        0.01        2.23     25.36 o 
   4  15   9      708.24      908.46     69.24 o 
   5  15   9      165.58      141.49     39.02 o 
   6  15   9       31.43       -6.04     23.12 o 
   7  15   9       54.53       16.83     18.92 o 
   8  15   9       30.88       19.22     14.41 o 
   9  15   9      113.98       61.67     37.15 o 
  10  15   9        1.31       20.70     12.79 o 
   3  16   9        5.10        7.75     30.48 o 
   4  16   9       32.12       26.14     34.55 o 
   5  16   9       35.38       26.41     32.71 o 
   6  16   9      126.75        4.86     24.70 o 
   7  16   9      304.64      360.63     46.90 o 
   8  16   9      141.77       72.27     53.14 o 
  -4 -12  10        4.00       20.68     16.62 o 
  -8 -11  10        1.77        2.63     29.43 o 
  -7 -11  10       34.80       42.70     40.60 o 
  -6 -11  10       19.97       15.63     35.21 o 
  -5 -11  10       13.23       17.80     10.10 o 
  -4 -11  10       60.37       71.01     15.38 o 
  -3 -11  10       16.32        8.92     12.93 o 
  -2 -11  10        7.71       16.31     17.28 o 
  -1 -11  10       28.30       -1.55     14.03 o 
 -10 -10  10       12.56      -33.24     66.74 o 
  -9 -10  10       98.15      174.86     55.44 o 
  -8 -10  10       91.49      159.75     50.71 o 
  -7 -10  10       35.19       17.47     34.16 o 
  -6 -10  10      254.67      265.11     44.27 o 
  -5 -10  10      120.71      117.29     19.38 o 
  -4 -10  10       28.51       58.72     13.64 o 
  -3 -10  10       97.94      167.70     21.81 o 
  -2 -10  10        4.15       -0.02     17.21 o 
  -1 -10  10       26.67        1.12     12.73 o 
   0 -10  10        0.13      -10.25     25.22 o 
   1 -10  10       67.58       -5.75     19.80 o 
 -10  -9  10      103.77      114.95     77.25 o 
  -9  -9  10        1.48       17.60     58.59 o 
  -8  -9  10      165.20      222.55     52.29 o 
  -7  -9  10       53.44      109.70     44.80 o 
  -6  -9  10        0.26       -0.83      5.43 o 
  -5  -9  10       19.13       13.76     10.60 o 
  -4  -9  10      101.72      117.30     21.22 o 
  -3  -9  10      350.53      310.84     27.65 o 
  -2  -9  10        0.13       -5.17     11.80 o 
  -1  -9  10      342.96      396.94     29.80 o 
   0  -9  10       29.42        5.00     15.83 o 
   1  -9  10        1.70       -7.36     27.33 o 
   2  -9  10        0.83       -2.09     18.29 o 
   3  -9  10        9.83        0.00     21.55 o 
 -11  -8  10       34.91       -1.84     42.83 o 
 -10  -8  10       30.61       71.07     67.66 o 
  -9  -8  10        0.17       20.89     34.03 o 
  -8  -8  10      211.67      347.62     55.70 o 
  -7  -8  10       14.21       10.44      9.00 o 
  -6  -8  10      361.09      374.03     17.28 o 
  -5  -8  10      179.32      208.15     22.66 o 
  -4  -8  10       35.33       34.89     17.26 o 
  -3  -8  10      596.56      564.85     27.94 o 
  -2  -8  10       96.25       87.57     20.36 o 
  -1  -8  10      121.23      105.70     25.70 o 
   0  -8  10      137.36      129.29     24.41 o 
   1  -8  10      275.58      335.61     40.07 o 
   2  -8  10      507.86      734.26    103.52 o 
   3  -8  10        5.95        8.77     23.08 o 
   4  -8  10       29.18       30.29     31.59 o 
 -11  -7  10        7.96      -22.47     34.81 o 
 -10  -7  10       65.78       79.09     41.12 o 
  -9  -7  10        2.53       50.71     37.18 o 
  -8  -7  10       56.16       90.65     39.94 o 
  -7  -7  10       56.59       36.05      8.00 o 
  -6  -7  10       62.23       34.52      7.94 o 
  -5  -7  10        3.06        8.28      8.50 o 
  -4  -7  10       58.81       54.46     13.28 o 
  -3  -7  10      148.35      207.83     36.92 o 
  -2  -7  10        0.06        5.44     13.14 o 
  -1  -7  10      636.54      683.63     35.44 o 
   0  -7  10      401.98      409.50     36.51 o 
   1  -7  10       13.45       15.04     17.88 o 
   2  -7  10        1.01       -0.91     16.72 o 
   3  -7  10       94.47      101.82     45.19 o 
   4  -7  10       99.86       47.79     41.12 o 
   5  -7  10        0.70       19.63     29.93 o 
 -12  -6  10      200.13      220.71     52.55 o 
 -11  -6  10       13.01       18.66     30.87 o 
 -10  -6  10        1.18       11.04     27.59 o 
  -9  -6  10      248.55      279.31     48.48 o 
  -8  -6  10       85.14       98.81     20.82 o 
  -7  -6  10       54.37       80.62     19.58 o 
  -6  -6  10      429.02      395.46     34.74 o 
  -5  -6  10        1.62        6.31     12.35 o 
  -4  -6  10      323.72      289.11     22.86 o 
  -3  -6  10      196.87      189.38     16.88 o 
  -2  -6  10        4.95       -4.93     12.71 o 
  -1  -6  10        0.81        0.44     10.86 o 
   0  -6  10      564.10      576.00     50.25 o 
   1  -6  10      112.78      100.71     23.18 o 
   2  -6  10      963.66     1128.71     57.86 o 
   3  -6  10      106.98      101.08     89.20 o 
   5  -6  10       38.43       70.42     48.21 o 
 -12  -5  10        1.56        3.15     25.09 o 
 -11  -5  10      187.37      151.74     43.49 o 
 -10  -5  10      358.43      393.21     50.71 o 
  -9  -5  10       98.62       74.36     35.60 o 
  -8  -5  10      116.34      125.56     12.95 o 
  -7  -5  10       55.12       71.80      8.24 o 
  -6  -5  10      528.27      513.75     52.10 o 
  -5  -5  10        4.85        7.73      7.59 o 
  -4  -5  10      368.95      335.55     19.40 o 
  -3  -5  10       57.55       63.75     12.42 o 
  -2  -5  10       41.93       28.16     14.05 o 
  -1  -5  10        4.07       30.19     13.66 o 
   0  -5  10      423.85      539.68     44.58 o 
   1  -5  10       19.30       34.88     18.06 o 
   2  -5  10        6.39        5.54     17.98 o 
   3  -5  10       10.99        4.76     17.59 o 
   4  -5  10      525.07      739.78     67.00 o 
   5  -5  10       24.43       21.15     26.03 o 
   6  -5  10       95.20       52.75     50.12 o 
   7  -5  10      169.32      143.14    120.34 o 
 -12  -4  10      183.13        5.26     26.28 o 
 -11  -4  10      207.34       -5.65     25.88 o 
 -10  -4  10        3.20      -14.85     25.88 o 
  -9  -4  10       22.10       11.76     10.70 o 
  -8  -4  10       15.13        6.51      8.67 o 
  -7  -4  10       93.81      105.51     17.31 o 
  -6  -4  10       20.34        2.70      7.04 o 
  -5  -4  10       18.33       20.94     18.00 o 
  -4  -4  10       43.59       38.90     17.01 o 
  -3  -4  10       86.79      118.32     15.75 o 
  -2  -4  10       95.51      135.82     15.54 o 
  -1  -4  10       13.14       10.27     11.35 o 
   0  -4  10        6.53        9.14     12.87 o 
   1  -4  10      295.53      209.79     29.33 o 
   2  -4  10      231.63      326.56     34.61 o 
   3  -4  10      460.68      709.81     70.55 o 
   4  -4  10      148.85      124.57    105.43 o 
   5  -4  10      115.55      120.21    103.39 o 
   6  -4  10        3.41      -27.00     31.00 o 
   7  -4  10        0.90       -4.60     34.42 o 
   8  -4  10       62.00       47.85     46.05 o 
 -12  -3  10       10.93      -10.51     25.88 o 
 -11  -3  10      117.74       -2.76     21.41 o 
 -10  -3  10      345.23      329.61     15.52 o 
  -9  -3  10      296.31      322.66     19.14 o 
  -8  -3  10        0.96        0.78      9.06 o 
  -7  -3  10      862.83      785.61     51.43 o 
  -6  -3  10      345.81      382.75     15.99 o 
  -5  -3  10       26.92       25.66      8.26 o 
  -4  -3  10       57.96       42.41      9.93 o 
  -3  -3  10     1131.62     1266.84     30.30 o 
  -2  -3  10      346.82      423.13     23.69 o 
  -1  -3  10       97.24      112.29     25.62 o 
   0  -3  10      303.37      360.13     24.20 o 
   1  -3  10      353.15      471.45     29.02 o 
   2  -3  10      135.20      171.09     30.27 o 
   3  -3  10      248.28      259.91     37.77 o 
   4  -3  10        6.66        6.77     24.90 o 
   5  -3  10       92.92        0.68     18.83 o 
   6  -3  10       57.83       41.61     40.92 o 
   7  -3  10        3.68       37.52     35.01 o 
   8  -3  10       56.20       61.70     61.75 o 
 -12  -2  10      439.79      539.96     51.89 o 
 -11  -2  10      151.71      233.32     38.62 o 
 -10  -2  10        7.23       11.03      8.11 o 
  -9  -2  10      114.71      111.42     15.49 o 
  -8  -2  10        5.62       -8.82      8.82 o 
  -7  -2  10       24.71       20.87     13.78 o 
  -6  -2  10        2.94        8.15      6.84 o 
  -5  -2  10     2000.77     1996.25     36.80 o 
  -4  -2  10     1869.95     1912.59     37.26 o 
  -3  -2  10     1326.36     1413.76     36.26 o 
  -2  -2  10      402.28      416.97     24.94 o 
  -1  -2  10       14.76       19.77     11.78 o 
   0  -2  10        6.18       29.05     15.99 o 
   1  -2  10      289.56      275.44     45.65 o 
   2  -2  10       56.18       49.00     18.95 o 
   3  -2  10      276.48      303.63     63.59 o 
   4  -2  10       43.57       60.05     23.81 o 
   5  -2  10      170.48      245.83     32.97 o 
   6  -2  10       88.52       -4.87     19.36 o 
   7  -2  10       10.18       -8.31     22.43 o 
   8  -2  10       89.93        3.94     33.11 o 
   9  -2  10       26.97       21.57     31.63 o 
 -11  -1  10       12.70       14.07     13.47 o 
 -10  -1  10      195.69      151.40     13.06 o 
  -9  -1  10      414.37      449.69     17.11 o 
  -8  -1  10       39.96       62.60     27.26 o 
  -7  -1  10      766.66      787.20     31.21 o 
  -6  -1  10      323.03      301.92     16.00 o 
  -5  -1  10     2229.85     2243.91     45.86 o 
  -4  -1  10      265.98      257.05     30.15 o 
  -3  -1  10     1746.28     1894.64     43.36 o 
  -2  -1  10     3636.86     3794.90     65.13 o 
  -1  -1  10       17.00        4.75      9.54 o 
   0  -1  10     1285.33     1333.97     36.19 o 
   1  -1  10      460.94      485.82     26.66 o 
   2  -1  10       86.28       91.96     19.79 o 
   3  -1  10      205.59      347.50     33.70 o 
   4  -1  10     1045.59     1115.83     55.05 o 
   5  -1  10        8.48       31.67     27.19 o 
   6  -1  10      143.58       61.98     61.35 o 
   7  -1  10      167.71       -4.29     20.20 o 
   8  -1  10       52.56       56.04     60.96 o 
   9  -1  10       39.24        1.18     28.90 o 
  10  -1  10        5.66       -7.57     21.29 o 
 -11   0  10      155.95      176.40     48.31 o 
 -10   0  10        5.76       11.99     12.26 o 
  -9   0  10       31.19       23.42      9.54 o 
  -8   0  10        0.40        7.99     20.63 o 
  -7   0  10        3.85       -2.75      9.52 o 
  -6   0  10        0.98        6.72      7.86 o 
  -5   0  10     1116.70     1189.59     50.69 o 
  -4   0  10     1538.45     1485.32     44.55 o 
  -3   0  10      293.83      343.97     38.49 o 
  -2   0  10     1749.38     1723.13     51.89 o 
  -1   0  10      291.08      266.62     21.67 o 
   0   0  10     1330.20     1486.34     43.13 o 
   1   0  10      588.86      608.40     27.81 o 
   2   0  10      516.15      542.86     56.16 o 
   3   0  10     1023.72     1055.38     44.56 o 
   4   0  10      434.17      479.53     56.56 o 
   5   0  10      178.73      237.22     29.63 o 
   6   0  10        9.76       11.51     19.40 o 
   7   0  10        5.89       -5.67     19.02 o 
   8   0  10        3.90        7.68     26.16 o 
   9   0  10       25.96        1.97     28.90 o 
  10   0  10      148.25        6.57     37.44 o 
 -11   1  10      146.88       94.53     15.77 o 
 -10   1  10       53.30       41.59     13.14 o 
  -9   1  10      115.89      144.81     31.19 o 
  -8   1  10      162.53      168.38     16.00 o 
  -7   1  10      356.83      431.13     37.44 o 
  -6   1  10       55.18       72.16     13.56 o 
  -5   1  10      290.73      296.04     19.17 o 
  -4   1  10     1632.28     1680.84     37.18 o 
  -3   1  10     1060.53     1109.23     29.84 o 
  -2   1  10     4377.00     4282.08     72.28 o 
  -1   1  10      345.09      337.93     20.19 o 
   0   1  10     1615.45     1595.72     38.98 o 
   1   1  10      885.27      897.34     31.67 o 
   2   1  10      543.66      605.16     28.80 o 
   3   1  10      305.08      282.99     25.23 o 
   4   1  10      814.99      994.30     47.19 o 
   5   1  10        9.13       16.88     17.88 o 
   6   1  10      129.06      144.05     36.06 o 
   7   1  10      134.61       77.41     70.88 o 
   8   1  10      173.69      269.78    182.81 o 
   9   1  10       10.18        6.47     21.69 o 
  10   1  10        0.30       14.76     20.97 o 
 -11   2  10      134.94      104.89     22.59 o 
 -10   2  10        1.88        8.00     10.88 o 
  -9   2  10        1.29        3.50      9.05 o 
  -8   2  10       89.39       78.51     14.26 o 
  -7   2  10      254.06      220.13     21.68 o 
  -6   2  10       72.37       82.22     13.80 o 
  -5   2  10       42.91       33.75      9.69 o 
  -4   2  10       45.91       57.59     18.72 o 
  -3   2  10      111.37      104.16     17.95 o 
  -2   2  10      563.10      579.67     27.55 o 
  -1   2  10     1369.26     1289.51     34.05 o 
   0   2  10      608.50      616.93     30.76 o 
   1   2  10       80.88      136.83     26.74 o 
   2   2  10       52.10       48.09     15.77 o 
   3   2  10      580.80      634.99     30.41 o 
   4   2  10       43.56       78.66     20.04 o 
   5   2  10      833.93      773.80     38.75 o 
   6   2  10      474.48      514.24     46.70 o 
   7   2  10       31.08       38.27     22.17 o 
   8   2  10       37.23       16.13     20.97 o 
   9   2  10      131.15        3.76     16.34 o 
  10   2  10      147.14        8.80     21.39 o 
  11   2  10      103.95       13.84     27.96 o 
 -10   3  10        3.02        3.39      9.10 o 
  -9   3  10        0.32       -2.62      9.95 o 
  -8   3  10        4.21       31.43     13.21 o 
  -7   3  10      269.17      337.02     19.73 o 
  -6   3  10      220.06      240.03     21.41 o 
  -5   3  10       40.80       33.91     14.44 o 
  -4   3  10      166.76      186.82     14.95 o 
  -3   3  10      424.75      393.87     39.48 o 
  -2   3  10      208.87      193.98     22.21 o 
  -1   3  10     1220.38     1170.07     34.75 o 
   0   3  10      119.49      108.99     19.67 o 
   1   3  10     1524.77     1501.09     54.65 o 
   2   3  10       14.69       16.07     13.13 o 
   3   3  10      964.58      914.88     34.18 o 
   4   3  10       96.28      102.42     24.62 o 
   5   3  10       78.54      112.64     22.73 o 
   6   3  10      288.11      304.15     29.99 o 
   7   3  10      176.38      118.57     25.40 o 
   8   3  10      549.88      584.41     58.40 o 
   9   3  10       76.67       -0.27     11.42 o 
  10   3  10       26.40       -7.25     18.19 o 
  11   3  10       24.79       21.19     19.89 o 
 -10   4  10       86.59       41.06     32.38 o 
  -9   4  10      241.99      220.39     16.06 o 
  -8   4  10       33.76       38.16     13.98 o 
  -7   4  10       89.73       97.31     24.70 o 
  -6   4  10        2.67       -5.26      8.74 o 
  -5   4  10      254.35      266.01     15.55 o 
  -4   4  10       42.13       35.97     11.26 o 
  -3   4  10      391.25      423.18     24.24 o 
  -2   4  10      744.90      760.29     59.38 o 
  -1   4  10      166.56      158.00     18.67 o 
   0   4  10       11.55        0.55      9.06 o 
   1   4  10      316.53      284.99     25.93 o 
   2   4  10      156.77      156.51     24.45 o 
   3   4  10       39.66       62.88     21.11 o 
   4   4  10      366.48      383.58     32.32 o 
   5   4  10     1118.66     1182.57     42.05 o 
   6   4  10     2161.03     2432.45     62.98 o 
   7   4  10       45.20       52.22     20.90 o 
   8   4  10       11.94       -4.82     16.13 o 
   9   4  10       68.06       14.78     20.17 o 
  10   4  10      125.28       23.73     23.49 o 
  11   4  10        8.76       25.23     23.61 o 
  -9   5  10        2.58        4.56     15.20 o 
  -8   5  10       21.29        2.23     13.27 o 
  -7   5  10       53.83       47.67     10.29 o 
  -6   5  10      774.20      822.48     23.76 o 
  -5   5  10        0.18        1.08      5.88 o 
  -4   5  10       60.89       41.54     12.75 o 
  -3   5  10      380.22      395.14     32.83 o 
  -2   5  10      418.67      475.46     26.49 o 
  -1   5  10     1111.63     1141.15     35.60 o 
   0   5  10       12.87       21.44     13.78 o 
   1   5  10     1064.63     1114.15     35.04 o 
   2   5  10       82.60      106.59     21.99 o 
   3   5  10      180.64      224.29     40.99 o 
   4   5  10        3.91       11.71     13.93 o 
   5   5  10      252.37      244.62     25.06 o 
   6   5  10      323.84      425.85     30.27 o 
   7   5  10       50.64       61.12     24.94 o 
   8   5  10     1639.26     1706.67     70.33 o 
   9   5  10      425.75      475.10     30.98 o 
  10   5  10        0.57        4.79     13.30 o 
  11   5  10        0.10       17.12     16.89 o 
  12   5  10        5.95      -15.31     23.93 o 
  -9   6  10       34.45       23.76     21.27 o 
  -8   6  10        6.38       16.59     18.75 o 
  -7   6  10        1.23       -2.99     18.78 o 
  -6   6  10       50.12       15.27     18.72 o 
  -5   6  10        1.30       -2.10      4.33 o 
  -4   6  10      652.01      640.08     43.35 o 
  -3   6  10     1394.24     1489.18     71.27 o 
  -2   6  10      228.43      229.27     42.11 o 
  -1   6  10      454.90      486.56     45.85 o 
   0   6  10      210.47      204.74     21.81 o 
   1   6  10      764.35      780.68     40.20 o 
   2   6  10       57.03       40.94     19.37 o 
   3   6  10       46.16       61.04     18.06 o 
   4   6  10        0.92       -7.17     13.27 o 
   5   6  10      666.84      705.71     32.95 o 
   6   6  10      971.48     1123.99     40.71 o 
   7   6  10        4.64       24.63     16.21 o 
   8   6  10       53.59       36.97     18.23 o 
   9   6  10       65.61       35.76     17.58 o 
  10   6  10      179.26      139.79     49.02 o 
  11   6  10       73.47       65.24     29.55 o 
  12   6  10       20.16       29.54     20.99 o 
  -8   7  10        0.11       -0.32     13.78 o 
  -7   7  10      179.11       84.58     60.04 o 
  -6   7  10      505.09      536.36     42.37 o 
  -5   7  10      112.48      112.20     55.70 o 
  -4   7  10      269.51      275.89     42.30 o 
  -3   7  10      996.93      912.71     56.56 o 
  -2   7  10      115.20       91.86     61.22 o 
  -1   7  10     1981.83     2063.24     54.49 o 
   0   7  10      369.17      399.71     27.11 o 
   1   7  10      285.08      274.86     28.77 o 
   2   7  10        0.11       -5.07     12.52 o 
   3   7  10       15.37       31.85     15.87 o 
   4   7  10       77.69       84.16     18.77 o 
   5   7  10        0.53      -10.54     11.10 o 
   6   7  10       99.99       89.67     18.67 o 
   7   7  10     1411.33     1491.02     39.17 o 
   8   7  10      118.25      138.90     20.06 o 
   9   7  10     1250.64     1447.58     75.45 o 
  10   7  10        2.84       16.10     18.11 o 
  11   7  10        2.89       12.88     14.39 o 
  12   7  10        1.41       10.22     16.72 o 
  -7   8  10        4.76       -1.58     39.94 o 
  -6   8  10        3.41       20.88     24.39 o 
  -5   8  10      334.06      278.78     47.43 o 
  -4   8  10      914.16     1032.09     97.35 o 
  -3   8  10     1170.02     1235.33     70.42 o 
  -2   8  10       11.73        3.15     34.42 o 
  -1   8  10      480.90      479.82     25.57 o 
   0   8  10      125.66      112.56     13.51 o 
   1   8  10       46.21       42.39      8.97 o 
   2   8  10      523.80      532.88     19.12 o 
   3   8  10        0.54       -4.35      8.78 o 
   4   8  10      448.05      470.53     24.33 o 
   5   8  10      321.75      381.16     23.14 o 
   6   8  10      569.62      726.21     58.27 o 
   7   8  10     1509.86     1603.60     43.53 o 
   8   8  10      323.86      290.00     27.04 o 
   9   8  10        8.41        4.86     12.56 o 
  10   8  10       17.17       11.36     16.04 o 
  11   8  10       95.70       52.39     43.34 o 
  12   8  10       15.23       25.07     27.18 o 
  -7   9  10       63.28       69.71     30.60 o 
  -6   9  10      331.75      478.67     43.00 o 
  -5   9  10      379.55      480.04     41.15 o 
  -4   9  10      232.67      239.89     46.64 o 
  -3   9  10      816.49      768.02     64.11 o 
  -2   9  10       49.75       58.73     34.03 o 
  -1   9  10       14.01       -3.28     22.60 o 
   0   9  10     2093.42     1908.11     79.55 o 
   1   9  10       54.10       66.73     11.23 o 
   2   9  10      559.38      568.84     43.76 o 
   3   9  10       78.01       64.82     17.63 o 
   4   9  10      210.82      231.28     18.39 o 
   5   9  10      209.33      226.87     19.96 o 
   6   9  10        3.41        5.84     10.66 o 
   7   9  10        1.83       16.62     13.97 o 
   8   9  10        0.04        4.19     11.73 o 
   9   9  10     1344.71     1482.74     45.08 o 
  10   9  10       48.00       43.71     37.21 o 
  11   9  10       74.41       23.92     24.16 o 
  12   9  10       38.39        6.96     12.75 o 
  -6  10  10       26.09        1.55     19.85 o 
  -5  10  10        1.19      -20.36     24.71 o 
  -4  10  10      145.91      206.53     35.30 o 
  -3  10  10      489.35      701.68     98.79 o 
  -2  10  10      667.46      788.12     64.64 o 
  -1  10  10       14.97       17.87     48.08 o 
   0  10  10      378.30      419.61     50.32 o 
   1  10  10     1138.64     1175.31     55.15 o 
   2  10  10      104.61       91.96      9.54 o 
   3  10  10      179.45      164.92     13.95 o 
   4  10  10     1374.56     1333.18     40.34 o 
   5  10  10        1.85        3.16     10.68 o 
   6  10  10      431.35      482.99     32.99 o 
   7  10  10      889.03      985.11     36.43 o 
   8  10  10      417.25      439.30     27.33 o 
   9  10  10       23.54       21.32     14.45 o 
  10  10  10       84.58       29.70     23.88 o 
  11  10  10       13.41       -2.04     14.30 o 
  12  10  10      100.51       38.52     26.53 o 
  -5  11  10      289.57      446.58     46.81 o 
  -4  11  10       12.45       47.28     28.43 o 
  -3  11  10        0.85       -4.07     27.72 o 
  -2  11  10      115.36      107.20     44.93 o 
  -1  11  10        0.91       -6.83     28.25 o 
   0  11  10       91.40        1.97     23.65 o 
   1  11  10        8.65      -20.76     48.21 o 
   2  11  10      401.86      300.31     32.42 o 
   3  11  10       20.62       32.82     12.87 o 
   4  11  10      956.85     1048.78     31.44 o 
   5  11  10      366.66      384.88     20.39 o 
   6  11  10      504.04      501.99     32.11 o 
   7  11  10      397.48      408.03     28.57 o 
   8  11  10        0.09        6.98     11.48 o 
   9  11  10      103.99      119.42     21.33 o 
  10  11  10      218.82      227.34     73.99 o 
  11  11  10        0.20       -6.92     18.06 o 
  12  11  10        0.15        1.27     10.81 o 
  -4  12  10        2.43       -4.64     23.27 o 
  -3  12  10      369.00      419.53     46.10 o 
  -2  12  10       86.79       -3.68     47.03 o 
  -1  12  10       42.65        2.50     26.54 o 
   0  12  10      114.05       -2.10     40.46 o 
   1  12  10      113.57       -6.17     27.59 o 
   2  12  10      727.27      909.65     66.48 o 
   3  12  10        2.24        9.72      8.85 o 
   4  12  10      551.56      497.78     35.67 o 
   5  12  10      380.92      355.52     44.25 o 
   6  12  10      142.18      170.63     16.71 o 
   7  12  10       27.61       48.39     13.88 o 
   8  12  10      117.79      108.59     38.53 o 
   9  12  10       27.55        7.77     13.55 o 
  10  12  10        7.51        0.33      9.15 o 
  11  12  10       53.70        0.36      9.61 o 
  -3  13  10       32.84       48.45     33.15 o 
  -2  13  10        0.23        3.79     27.71 o 
  -1  13  10      190.95       10.25     36.39 o 
   0  13  10       21.57       -2.36     28.11 o 
   1  13  10        0.02       -4.86     27.59 o 
   2  13  10       46.86        5.12     26.93 o 
   3  13  10      297.48      284.30     49.79 o 
   4  13  10      126.37      128.31     70.94 o 
   5  13  10      290.86      295.66     39.74 o 
   6  13  10        6.91        2.34      9.36 o 
   7  13  10      296.53      314.21     25.97 o 
   8  13  10       13.94       12.99     13.29 o 
   9  13  10       20.96        0.24      8.21 o 
  10  13  10        2.68        0.11      8.47 o 
  11  13  10        5.55       18.91     16.26 o 
  -1  14  10        1.54        2.33     21.59 o 
   0  14  10       18.95       -3.55     30.22 o 
   1  14  10       20.95        2.36     28.51 o 
   2  14  10        1.29        3.55     44.14 o 
   3  14  10      128.03        0.26     20.63 o 
   4  14  10       52.86        2.50     23.65 o 
   5  14  10      119.97       51.07     32.45 o 
   6  14  10        6.01       -1.72      8.10 o 
   7  14  10      168.36       73.66     51.42 o 
   8  14  10       92.19       35.35     26.72 o 
   9  14  10        1.13        1.01      9.42 o 
  10  14  10        4.50       10.96     20.42 o 
   1  15  10        1.37       -5.78     32.45 o 
   2  15  10       11.19       -4.73     30.22 o 
   3  15  10       32.97        3.42     27.72 o 
   4  15  10        4.25      -25.36     32.98 o 
   5  15  10      238.56        5.78     43.22 o 
   6  15  10       61.39       25.99     14.58 o 
   7  15  10        5.57       -0.62      9.11 o 
   8  15  10       23.61        6.48     11.88 o 
   9  15  10        1.41        4.12     10.65 o 
   4  16  10        0.13       14.71     53.60 o 
   5  16  10       77.11       87.37     40.73 o 
   6  16  10       48.48      -10.77     28.11 o 
  -5 -11  11       59.42       34.95     28.11 o 
  -4 -11  11        8.45       26.36     13.91 o 
  -3 -11  11       63.59       91.78     23.07 o 
  -8 -10  11        6.89        5.52     51.24 o 
  -7 -10  11        2.23        2.10     28.90 o 
  -6 -10  11        0.02       19.84     37.97 o 
  -5 -10  11       67.90       49.97     15.11 o 
  -4 -10  11      108.31      114.69     16.76 o 
  -3 -10  11       12.06        6.87     14.70 o 
  -2 -10  11        0.72        5.89     22.47 o 
  -1 -10  11        1.89       -0.83     15.00 o 
  -9  -9  11       15.40        4.86     30.48 o 
  -8  -9  11       36.88      -11.43     55.05 o 
  -7  -9  11       69.67       30.87     38.49 o 
  -6  -9  11      196.12      136.63     70.48 o 
  -5  -9  11        1.05        3.64      8.08 o 
  -4  -9  11        2.51        8.78     12.25 o 
  -3  -9  11        1.12       15.63     20.52 o 
  -2  -9  11       66.92       67.04     25.95 o 
  -1  -9  11        3.28       -0.95     12.54 o 
   0  -9  11        9.90        0.00     16.29 o 
   1  -9  11       30.78        0.24     14.26 o 
 -10  -8  11        5.99       33.24     39.94 o 
  -9  -8  11        2.87      -42.83     62.14 o 
  -8  -8  11       76.57       18.13     55.83 o 
  -7  -8  11      263.31      324.10     57.28 o 
  -6  -8  11       45.36       46.39     17.28 o 
  -5  -8  11       20.30        7.98      9.63 o 
  -4  -8  11      317.70      371.51     28.77 o 
  -3  -8  11        5.42        5.15     10.46 o 
  -2  -8  11       88.63       54.09     16.87 o 
  -1  -8  11       61.91       61.30     32.46 o 
   0  -8  11       15.53        0.06     10.25 o 
   1  -8  11       46.35       -3.68     25.49 o 
   2  -8  11       76.77       -8.26     22.14 o 
   3  -8  11       60.69        2.76     30.74 o 
 -11  -7  11      117.93      163.43     80.40 o 
 -10  -7  11       21.84       -3.02     44.14 o 
  -9  -7  11      526.23      243.05     88.81 o 
  -8  -7  11        3.31      -62.93     62.93 o 
  -7  -7  11      192.48      231.34     28.83 o 
  -6  -7  11       50.24       76.31      9.03 o 
  -5  -7  11       18.08       29.12      9.05 o 
  -4  -7  11       62.91       50.20     11.63 o 
  -3  -7  11      143.59      137.75     28.77 o 
  -2  -7  11      367.76      429.83     48.08 o 
  -1  -7  11       31.60       50.06     17.75 o 
   0  -7  11      493.19      533.54     34.32 o 
   1  -7  11        6.06        1.89     14.91 o 
   2  -7  11       21.39       11.82     30.22 o 
   3  -7  11      111.69       39.40     38.82 o 
   4  -7  11        4.70       12.25     26.89 o 
 -11  -6  11       35.20       57.28     39.28 o 
 -10  -6  11        5.13       -3.68     25.88 o 
  -9  -6  11       11.03       24.04     34.16 o 
  -8  -6  11       28.80       21.55     31.79 o 
  -7  -6  11      591.36      567.45     46.04 o 
  -6  -6  11      359.20      289.55     13.26 o 
  -5  -6  11       63.01       41.26     31.07 o 
  -4  -6  11      105.92      150.67     20.17 o 
  -3  -6  11       68.27       73.05     21.45 o 
  -2  -6  11        2.93        8.93     11.20 o 
  -1  -6  11        4.42       -0.80     10.25 o 
   0  -6  11        0.11       -1.33     13.02 o 
   1  -6  11       62.00       44.81     49.99 o 
   2  -6  11      175.49       62.97     65.36 o 
   3  -6  11      166.46      241.86     53.60 o 
   4  -6  11        3.22       -1.92     20.06 o 
   5  -6  11        0.01       10.33     27.17 o 
 -11  -5  11        9.08       71.86     37.84 o 
 -10  -5  11        0.50      -17.74     30.22 o 
  -9  -5  11      626.06      843.17     66.34 o 
  -8  -5  11       48.27       43.16     24.11 o 
  -7  -5  11      449.27      450.96     38.50 o 
  -6  -5  11      152.24      181.28     11.18 o 
  -5  -5  11      568.21      587.03     21.63 o 
  -4  -5  11      138.92      140.53     13.64 o 
  -3  -5  11        6.36        4.57     12.22 o 
  -2  -5  11        9.48        8.53     11.86 o 
  -1  -5  11       37.69       49.00     15.37 o 
   0  -5  11      108.58      144.08     26.40 o 
   1  -5  11      196.39      225.32     33.22 o 
   2  -5  11        5.81        2.28     15.02 o 
   3  -5  11       85.59       59.92     57.67 o 
   5  -5  11      250.99      379.02     66.61 o 
 -11  -4  11       47.88       -0.39     19.05 o 
 -10  -4  11       85.02        0.66     19.84 o 
  -9  -4  11      138.57      108.95     15.04 o 
  -8  -4  11       66.58       53.66     15.28 o 
  -7  -4  11      385.36      408.56     26.82 o 
  -6  -4  11      447.45      465.86     38.92 o 
  -5  -4  11       77.88       52.36     11.35 o 
  -4  -4  11      188.70      212.94     19.44 o 
  -3  -4  11      282.33      321.48     21.57 o 
  -2  -4  11      240.40      294.50     20.13 o 
  -1  -4  11      192.22      194.87     20.20 o 
   0  -4  11       25.60       23.43     15.71 o 
   1  -4  11       81.28       78.83     21.21 o 
   2  -4  11       11.60       20.65     22.89 o 
   3  -4  11      211.49      225.31    159.23 o 
   4  -4  11      126.85       -1.27     20.89 o 
   5  -4  11        4.04        0.81     17.62 o 
   6  -4  11      118.02       99.51     96.56 o 
   7  -4  11       15.59       29.69     48.48 o 
 -11  -3  11       25.96       -0.26     17.47 o 
 -10  -3  11       27.82       -0.92     18.66 o 
  -9  -3  11      170.19      236.09    132.30 o 
  -8  -3  11      206.60      171.06     14.90 o 
  -7  -3  11       35.57       39.46      9.41 o 
  -6  -3  11      655.47      617.95     28.41 o 
  -5  -3  11        0.45        0.83      7.05 o 
  -4  -3  11      468.08      484.20     19.55 o 
  -3  -3  11      160.69      193.26     16.03 o 
  -2  -3  11        6.62       17.47     13.70 o 
  -1  -3  11       76.66       82.59     20.19 o 
   0  -3  11        1.53        2.67     15.24 o 
   1  -3  11      814.28      857.87     36.94 o 
   2  -3  11      634.71      695.12     38.23 o 
   3  -3  11        8.19       21.90     27.79 o 
   4  -3  11        7.14       -3.09     20.75 o 
   5  -3  11      112.28       -0.81     16.82 o 
   6  -3  11       60.48       64.92     70.22 o 
   7  -3  11       38.58        9.85     37.31 o 
   8  -3  11       46.73       48.32     49.20 o 
 -11  -2  11       65.58        0.39     27.33 o 
 -10  -2  11       13.00       11.05      7.25 o 
  -9  -2  11       62.49       56.63     18.24 o 
  -8  -2  11      278.39      322.66     27.52 o 
  -7  -2  11      155.28      160.81     30.75 o 
  -6  -2  11      364.69      422.56     15.78 o 
  -5  -2  11      191.98      191.32     14.03 o 
  -4  -2  11        1.99       11.75     10.91 o 
  -3  -2  11     1338.92     1381.10     33.98 o 
  -2  -2  11      100.05      102.00     15.55 o 
  -1  -2  11      189.17      198.27     23.62 o 
   0  -2  11       42.34       62.43     16.98 o 
   1  -2  11       17.53       27.20     20.43 o 
   2  -2  11      355.73      353.42     29.76 o 
   3  -2  11      463.77      513.52     35.76 o 
   4  -2  11     1161.38     1456.36     64.18 o 
   5  -2  11       16.00       -3.02     21.24 o 
   6  -2  11       19.40        0.06     13.78 o 
   7  -2  11       99.37       51.43     51.04 o 
   8  -2  11       39.75        0.00     23.12 o 
 -11  -1  11       40.30        4.20     19.97 o 
 -10  -1  11        7.45       11.14      8.44 o 
  -9  -1  11      132.80      142.21     14.96 o 
  -8  -1  11      784.91      929.04     29.94 o 
  -7  -1  11       23.49       39.72     16.74 o 
  -6  -1  11      564.89      584.39     28.00 o 
  -5  -1  11      167.55      194.70     15.01 o 
  -4  -1  11       37.42       30.90     11.04 o 
  -3  -1  11      674.28      693.04     29.54 o 
  -2  -1  11      394.57      492.01     26.85 o 
  -1  -1  11      584.90      716.13     62.53 o 
   0  -1  11       54.90       35.97     15.30 o 
   1  -1  11     2583.59     2659.59     60.88 o 
   2  -1  11      757.17      825.05     44.68 o 
   3  -1  11       40.20       18.53     17.79 o 
   4  -1  11      219.61      214.29     49.23 o 
   5  -1  11        0.12       -4.21     17.45 o 
   6  -1  11      463.89      487.58     42.38 o 
   7  -1  11       83.69       10.41     23.86 o 
   8  -1  11        6.68      -18.52     62.80 o 
   9  -1  11       45.82       78.83     54.78 o 
 -11   0  11      184.83      171.28     38.82 o 
 -10   0  11      156.25      201.57     15.27 o 
  -9   0  11       17.06       15.12     11.39 o 
  -8   0  11        0.45       -3.13     12.27 o 
  -7   0  11      170.46      190.76     20.43 o 
  -6   0  11     1294.23     1424.74     29.37 o 
  -5   0  11      775.22      803.46     33.89 o 
  -4   0  11       11.53       13.35     10.38 o 
  -3   0  11      126.29      153.75     19.54 o 
  -2   0  11      334.87      295.91     20.18 o 
  -1   0  11      458.66      506.68     57.21 o 
   0   0  11      119.39      189.48     26.74 o 
   1   0  11      930.86     1106.93     64.31 o 
   2   0  11        5.55       14.00     19.66 o 
   3   0  11      402.49      454.87     31.01 o 
   4   0  11      619.27      704.77     46.07 o 
   5   0  11      192.83      269.19     31.62 o 
   6   0  11        5.06        2.39     16.40 o 
   7   0  11        0.53       12.64     21.75 o 
   8   0  11        2.29        1.23     19.13 o 
   9   0  11       16.35        8.67     35.73 o 
 -11   1  11       36.98       52.55     16.68 o 
 -10   1  11        5.05       -3.41      9.59 o 
  -9   1  11      119.00       97.98     15.83 o 
  -8   1  11     1371.10     1427.21     54.46 o 
  -7   1  11      174.20      187.05     19.64 o 
  -6   1  11       52.46       75.58     14.72 o 
  -5   1  11      818.64      888.11     31.77 o 
  -4   1  11      783.98      803.75     27.34 o 
  -3   1  11      115.27      133.18     16.26 o 
  -2   1  11       20.78       12.18     11.28 o 
  -1   1  11       32.29       38.44     14.16 o 
   0   1  11      281.85      374.93     28.54 o 
   1   1  11      463.84      537.70     33.08 o 
   2   1  11     3772.42     4125.77     90.45 o 
   3   1  11       43.66       47.77     31.55 o 
   4   1  11      360.81      383.73     39.02 o 
   5   1  11      158.45      183.24     35.29 o 
   6   1  11      518.77      525.89     65.89 o 
   7   1  11      100.00        0.77     14.46 o 
   8   1  11        9.50       14.21     23.35 o 
   9   1  11      282.93       26.22     36.43 o 
  10   1  11       71.89      -11.43     40.33 o 
 -10   2  11      385.54      353.58     20.12 o 
  -9   2  11       23.17       17.58     11.85 o 
  -8   2  11       44.39       39.52     13.96 o 
  -7   2  11       68.15       26.75     12.58 o 
  -6   2  11      215.33      223.02     22.95 o 
  -5   2  11     1025.24     1111.23     26.20 o 
  -4   2  11       76.90       63.64     17.61 o 
  -3   2  11       27.17       27.94     18.79 o 
  -2   2  11      143.72      152.04     39.28 o 
  -1   2  11      126.40      143.41     29.10 o 
   0   2  11      700.38      735.04     34.76 o 
   1   2  11       61.66       87.52     18.30 o 
   2   2  11       27.08       49.21     22.01 o 
   3   2  11      396.84      368.52     34.68 o 
   4   2  11      614.87      771.92     37.44 o 
   5   2  11     1308.15     1473.53     51.86 o 
   6   2  11        1.91       -1.59     14.38 o 
   7   2  11        0.08        6.85     22.88 o 
   8   2  11       24.23      -12.84     21.48 o 
   9   2  11       36.21       -4.24     20.73 o 
  10   2  11       16.95       -5.28     17.91 o 
 -10   3  11       47.17       58.82     26.90 o 
  -9   3  11       29.23       33.64     11.96 o 
  -8   3  11      358.23      355.76     20.49 o 
  -7   3  11      730.41      729.45     43.75 o 
  -6   3  11      130.54      136.54     15.60 o 
  -5   3  11        0.72       -4.60      9.01 o 
  -4   3  11      657.60      688.40     33.29 o 
  -3   3  11      108.71      135.20     34.88 o 
  -2   3  11       22.70       17.35     12.98 o 
  -1   3  11       92.93       89.06     17.01 o 
   0   3  11       36.36       71.63     16.26 o 
   1   3  11       23.25       12.76     16.71 o 
   2   3  11     1357.31     1496.37     50.34 o 
   3   3  11      510.34      531.07     38.05 o 
   4   3  11      220.01      265.14     26.89 o 
   5   3  11      135.20       74.04     22.81 o 
   6   3  11       16.38       33.75     20.93 o 
   7   3  11      223.70      291.71     33.35 o 
   8   3  11        1.61        1.68     16.02 o 
   9   3  11      110.62        5.58     17.52 o 
  10   3  11      268.51      317.38    103.85 o 
  11   3  11        5.73        3.44     16.76 o 
  -9   4  11      261.42      287.76     23.55 o 
  -8   4  11       58.68       35.55     11.15 o 
  -7   4  11      271.21      267.85     36.92 o 
  -6   4  11        0.72      -10.48     10.48 o 
  -5   4  11      614.59      650.57     47.30 o 
  -4   4  11      700.17      684.05     20.09 o 
  -3   4  11      908.69      941.74     33.93 o 
  -2   4  11       32.07       40.47     18.79 o 
  -1   4  11      389.15      417.39     25.15 o 
   0   4  11       92.83      101.98     23.19 o 
   1   4  11      168.81      173.90     21.00 o 
   2   4  11        0.69      -16.20     20.95 o 
   3   4  11     1907.20     1974.63     52.02 o 
   4   4  11      571.41      583.69     32.94 o 
   5   4  11      846.84      975.29     41.50 o 
   6   4  11       25.74        8.53     27.27 o 
   7   4  11       38.24       62.82     27.87 o 
   8   4  11       52.74        2.97     18.25 o 
   9   4  11       32.67        3.24     20.15 o 
  10   4  11       26.78       -5.62     18.87 o 
  11   4  11       75.33       33.70     21.67 o 
  -9   5  11       93.11       50.60     52.62 o 
  -8   5  11       83.78       54.96     50.91 o 
  -7   5  11      808.89      825.88     30.22 o 
  -6   5  11      227.89      246.77     15.56 o 
  -5   5  11      958.32      916.42     25.48 o 
  -4   5  11      141.16      131.31     12.16 o 
  -3   5  11      220.79      279.05     42.57 o 
  -2   5  11       23.58       40.54     16.32 o 
  -1   5  11      949.96     1009.91     36.47 o 
   0   5  11      840.48      779.37     32.58 o 
   1   5  11      282.55      312.80     27.79 o 
   2   5  11      234.59      277.00     24.47 o 
   3   5  11     1258.55     1280.96     91.44 o 
   4   5  11      241.82      261.65     26.50 o 
   5   5  11       79.13      129.54     23.76 o 
   6   5  11      442.77      355.04     79.55 o 
   7   5  11      763.20      845.83     48.92 o 
   8   5  11       37.99       12.37     18.62 o 
   9   5  11      282.81      364.14     30.07 o 
  10   5  11        7.58       22.23     17.28 o 
  11   5  11        5.41        5.56     16.25 o 
  -8   6  11        7.17        9.98     17.86 o 
  -7   6  11       13.95       11.32     17.60 o 
  -6   6  11       45.29       30.38      8.87 o 
  -5   6  11       81.57       59.18     12.53 o 
  -4   6  11     1208.79     1263.82     33.17 o 
  -3   6  11      208.88      216.61     15.06 o 
  -2   6  11      960.58      907.64     42.53 o 
  -1   6  11     1362.41     1539.21     45.95 o 
   0   6  11      599.73      670.93     33.05 o 
   1   6  11      466.13      431.58     28.35 o 
   2   6  11     2099.70     2197.87     54.97 o 
   3   6  11       45.15       64.67     19.24 o 
   4   6  11      423.65      416.84     44.47 o 
   5   6  11       14.99       57.05     23.93 o 
   6   6  11       67.03       58.81     34.25 o 
   7   6  11      135.27      162.70     21.97 o 
   8   6  11        2.08        2.77     14.71 o 
   9   6  11        3.51       -1.87     12.11 o 
  10   6  11       37.40       26.15     17.19 o 
  11   6  11       72.48       51.21     23.63 o 
  -8   7  11        8.55       17.35     24.97 o 
  -7   7  11       84.82       36.39     36.33 o 
  -6   7  11      177.14      201.01     42.57 o 
  -5   7  11        7.77       25.22     28.25 o 
  -4   7  11      294.18      275.25     61.16 o 
  -3   7  11       31.94       45.37     11.04 o 
  -2   7  11       53.50       51.90      8.08 o 
  -1   7  11      124.93      131.18     29.63 o 
   0   7  11     2406.37     2424.64    106.87 o 
   1   7  11        6.00        6.72     14.28 o 
   2   7  11     1012.80     1053.49     40.69 o 
   3   7  11      836.12      936.68     88.35 o 
   4   7  11      323.70      342.09     32.67 o 
   5   7  11      158.45      208.63     41.25 o 
   6   7  11       86.24      131.07     21.51 o 
   7   7  11       83.34       78.26     18.70 o 
   8   7  11      809.05      894.50     46.44 o 
   9   7  11       78.60       35.36     28.99 o 
  10   7  11       44.87       12.10     14.69 o 
  11   7  11        0.19       -7.80     17.49 o 
  -7   8  11      155.04       69.61     52.16 o 
  -6   8  11       14.48       16.96     21.64 o 
  -5   8  11        6.20       13.66     28.38 o 
  -4   8  11        4.17      -14.71     27.72 o 
  -3   8  11       91.57       70.29     35.87 o 
  -2   8  11      794.99      796.18     80.47 o 
  -1   8  11       28.53       26.95     10.53 o 
   0   8  11     1231.70     1462.20     94.00 o 
   1   8  11      597.66      676.74     36.57 o 
   2   8  11     1200.03     1238.65     64.70 o 
   3   8  11      229.92      255.38     19.04 o 
   4   8  11      161.56      153.48     16.85 o 
   5   8  11       13.85       22.49     12.75 o 
   6   8  11      406.13      419.28     24.13 o 
   7   8  11        0.37        2.64     11.22 o 
   8   8  11      111.29       75.22     24.22 o 
   9   8  11       10.73        5.16     13.23 o 
  10   8  11       21.80       -3.46     15.72 o 
  11   8  11        4.27       -6.03     16.19 o 
  -6   9  11       36.69       72.17     35.85 o 
  -5   9  11       12.26        3.56     18.72 o 
  -4   9  11        0.23       32.19     33.50 o 
  -3   9  11       13.21        1.18     35.60 o 
  -2   9  11     1274.80     1556.15     81.45 o 
  -1   9  11      244.39      269.85     74.36 o 
   0   9  11      156.03      192.01     27.92 o 
   1   9  11     1003.97     1086.26     26.77 o 
   2   9  11      395.67      400.68     22.31 o 
   3   9  11      793.23      720.78     24.27 o 
   4   9  11      249.37      229.32     18.28 o 
   5   9  11       29.37       42.19     18.59 o 
   6   9  11       67.38       68.78     16.28 o 
   7   9  11       20.00       38.88     15.58 o 
   8   9  11      136.16      141.04     26.97 o 
   9   9  11       17.49        3.86     14.08 o 
  10   9  11      830.01      891.23     37.48 o 
  11   9  11       31.38       30.83     21.87 o 
  -5  10  11        0.23      -11.85     23.45 o 
  -4  10  11        8.57      -26.14     36.26 o 
  -3  10  11        1.00       38.89     36.65 o 
  -2  10  11      154.18      214.67     48.21 o 
  -1  10  11      169.79      196.67     45.85 o 
   0  10  11       10.76       42.96     33.24 o 
   1  10  11       92.96      120.05     11.95 o 
   2  10  11       22.16       34.96      8.67 o 
   3  10  11      679.67      638.86     41.87 o 
   4  10  11       54.55       74.93     13.98 o 
   5  10  11      222.35      236.09     40.16 o 
   6  10  11      143.06      152.18     18.33 o 
   7  10  11       51.18       57.80     18.21 o 
   8  10  11      685.00      689.45     30.99 o 
   9  10  11       57.12        0.37     12.11 o 
  10  10  11       51.96       -4.29     13.30 o 
  11  10  11       15.26        0.59     12.39 o 
  -4  11  11      103.22      116.25     36.12 o 
  -3  11  11        4.78      -31.27     38.49 o 
  -2  11  11        3.59        6.57     49.13 o 
  -1  11  11      134.39        7.09     31.00 o 
   0  11  11      156.10        1.71     38.49 o 
   1  11  11      252.50      350.38     52.68 o 
   2  11  11      644.95      711.68     25.77 o 
   3  11  11      369.15      412.51     21.96 o 
   4  11  11      307.98      345.42     18.69 o 
   5  11  11       44.52       41.60     13.89 o 
   6  11  11        0.62        4.56     11.09 o 
   7  11  11       14.59       10.21     12.13 o 
   8  11  11       14.46       -3.17     11.28 o 
   9  11  11        2.88        1.51     10.59 o 
  10  11  11      207.46       -1.55     23.71 o 
  11  11  11      250.51       -1.02     16.61 o 
  -3  12  11       16.51       29.20     29.68 o 
  -2  12  11      202.12      324.63     62.01 o 
  -1  12  11      189.65       -1.05     26.28 o 
   0  12  11       84.95        2.23     26.80 o 
   1  12  11        1.23        0.39     21.02 o 
   2  12  11      125.96        4.73     42.30 o 
   3  12  11       19.25       23.17      9.80 o 
   4  12  11      257.26      287.79     24.38 o 
   5  12  11       46.62       34.07     12.12 o 
   6  12  11       42.78       49.24     19.98 o 
   7  12  11       70.28       22.21     13.71 o 
   8  12  11      311.71      318.61     97.17 o 
   9  12  11       10.49        3.59     13.23 o 
  10  12  11        0.02        1.04     10.81 o 
  11  12  11       12.22        1.35     15.56 o 
  -2  13  11       11.12        5.71     24.29 o 
  -1  13  11        1.22        4.47     51.63 o 
   0  13  11       62.03        5.52     31.66 o 
   1  13  11       57.60       -4.86     29.82 o 
   2  13  11      108.91        2.89     26.93 o 
   3  13  11       42.71       -0.39     19.97 o 
   4  13  11      188.20      208.20     30.17 o 
   5  13  11        6.17        3.15      8.93 o 
   6  13  11        8.68       -4.35      9.49 o 
   7  13  11       37.11        2.90     13.89 o 
   8  13  11       10.65        4.97     11.86 o 
   9  13  11       11.13        4.31     13.16 o 
  10  13  11       29.14        1.99     11.37 o 
   0  14  11       15.29        0.39     25.75 o 
   1  14  11       46.10       -5.26     50.97 o 
   2  14  11       79.23       -2.89     28.11 o 
   3  14  11      211.66      333.83     55.70 o 
   4  14  11       34.61       15.27     34.88 o 
   5  14  11        0.64       -4.02      7.18 o 
   6  14  11       23.63       11.43     13.80 o 
   7  14  11       46.57       24.92     14.79 o 
   8  14  11        6.30        4.39     14.55 o 
   9  14  11       15.97        1.54     13.17 o 
   2  15  11      113.27        5.12     33.11 o 
   3  15  11        8.76       -2.10     43.09 o 
   4  15  11       59.50        1.71     25.88 o 
   5  15  11       92.47        7.09     29.17 o 
   6  15  11        0.20       -3.28     24.17 o 
   7  15  11        3.69       -0.83     10.76 o 
   8  15  11       27.92        7.91     11.90 o 
  -6 -10  12       30.79       17.34     39.81 o 
  -5 -10  12       26.54       27.46     17.47 o 
  -4 -10  12       23.51       33.51     34.35 o 
  -3 -10  12        4.59        2.22     15.57 o 
  -8  -9  12       23.26       58.33     46.11 o 
  -7  -9  12       94.91      135.84     85.26 o 
  -6  -9  12        1.32       10.12     34.95 o 
  -5  -9  12       44.61       41.25     11.76 o 
  -4  -9  12       13.68        2.20     20.49 o 
  -3  -9  12       45.01       36.61     19.30 o 
  -2  -9  12        3.72       -6.08     15.87 o 
  -1  -9  12       94.18       37.51     35.87 o 
  -9  -8  12       15.06       20.76     36.92 o 
  -8  -8  12       64.96       28.25     39.68 o 
  -7  -8  12        0.12      -10.77     54.65 o 
  -6  -8  12      156.08      207.64     18.98 o 
  -5  -8  12      217.15      244.71     20.00 o 
  -4  -8  12        7.76       14.76     11.30 o 
  -3  -8  12      227.19      238.77     34.62 o 
  -2  -8  12        0.36       -7.96     13.32 o 
  -1  -8  12       15.33       18.03     23.06 o 
   0  -8  12       31.10      -15.52     22.88 o 
   1  -8  12       67.13       -8.94     20.57 o 
   2  -8  12       69.80       -5.56     22.20 o 
 -10  -7  12      173.61      138.73     52.29 o 
  -9  -7  12        4.27        0.00     19.71 o 
  -8  -7  12      201.88      233.46     53.60 o 
  -7  -7  12       57.55      108.39     73.05 o 
  -6  -7  12       41.58       32.83     10.83 o 
  -5  -7  12      128.05      100.22     20.63 o 
  -4  -7  12       69.96       79.38     13.80 o 
  -3  -7  12      512.20      453.85     29.46 o 
  -2  -7  12       84.21       85.95     23.05 o 
  -1  -7  12      595.03      624.36     41.40 o 
   0  -7  12      248.75      254.20    154.24 o 
   1  -7  12        0.15       -7.09     27.06 o 
   2  -7  12        0.62       -3.88     19.44 o 
   3  -7  12        3.60        0.53     17.74 o 
 -10  -6  12        1.12       18.26     54.26 o 
  -9  -6  12        8.84      -23.38     53.47 o 
  -8  -6  12       10.67      -41.12     58.86 o 
  -7  -6  12        0.61        2.90     10.96 o 
  -6  -6  12      124.23      114.87     13.70 o 
  -5  -6  12       93.27       88.02     58.73 o 
  -4  -6  12       13.04       13.97     12.79 o 
  -3  -6  12      206.73      227.94     32.65 o 
  -2  -6  12      207.34      230.05     21.39 o 
  -1  -6  12        7.38       -2.71     12.87 o 
   0  -6  12        0.42       40.12     22.75 o 
   1  -6  12      141.00      219.21    147.54 o 
   2  -6  12      305.71      330.67     55.18 o 
   3  -6  12       15.47       14.96     24.09 o 
   4  -6  12       64.01       24.96     29.31 o 
 -10  -5  12      161.33      180.77     46.64 o 
  -9  -5  12       54.43       62.80     38.10 o 
  -8  -5  12      154.01      127.70     42.04 o 
  -7  -5  12       15.22        4.60     10.10 o 
  -6  -5  12      344.40      307.72     26.41 o 
  -5  -5  12       75.10       94.11     57.15 o 
  -4  -5  12       35.71       40.69     11.68 o 
  -3  -5  12      298.84      328.06     25.75 o 
  -2  -5  12      347.62      322.53     44.21 o 
  -1  -5  12      487.64      516.81     28.69 o 
   0  -5  12      464.32      596.71     33.13 o 
   1  -5  12        1.54       20.07     18.85 o 
   2  -5  12        0.08        2.24     15.32 o 
   3  -5  12       45.03       29.30     37.05 o 
   4  -5  12       95.42        3.15     28.90 o 
   5  -5  12        0.09       19.30     29.40 o 
 -10  -4  12        0.72        0.53     19.84 o 
  -9  -4  12       16.53       36.65     32.19 o 
  -8  -4  12       18.90       12.10      9.59 o 
  -7  -4  12        7.83        9.56      8.66 o 
  -6  -4  12        7.84        4.30      8.42 o 
  -5  -4  12       13.15       25.93      9.74 o 
  -4  -4  12       74.60       44.35     11.55 o 
  -3  -4  12      321.75      404.60     20.86 o 
  -2  -4  12      133.51      177.89     23.20 o 
  -1  -4  12        7.68        3.51     11.04 o 
   0  -4  12        3.43        3.26     16.54 o 
   1  -4  12        0.26       -0.76     11.39 o 
   2  -4  12      173.43      213.01    153.45 o 
   3  -4  12       91.58       -1.83     16.36 o 
   4  -4  12        7.28       -3.08     30.91 o 
   5  -4  12      447.05      559.66     52.39 o 
   6  -4  12       34.09       -5.65     37.31 o 
 -10  -3  12       99.84        0.92     32.19 o 
  -9  -3  12      121.12       40.52     34.35 o 
  -8  -3  12       15.59       10.01     14.50 o 
  -7  -3  12       78.16       91.41     12.64 o 
  -6  -3  12        7.30       -0.60      7.77 o 
  -5  -3  12      492.72      514.18     20.03 o 
  -4  -3  12        1.19       -7.77     10.04 o 
  -3  -3  12       32.68       11.73     10.69 o 
  -2  -3  12       87.55      134.18     17.63 o 
  -1  -3  12        0.27        4.98     18.59 o 
   0  -3  12      531.22      651.69     32.79 o 
   1  -3  12       82.93      110.81     23.35 o 
   2  -3  12        4.77        6.51     17.34 o 
   3  -3  12       30.20        6.33     18.03 o 
   4  -3  12       32.80      -10.18     25.80 o 
   5  -3  12       75.11       -0.96     18.10 o 
   6  -3  12       42.90       76.71     49.00 o 
 -10  -2  12        5.75        0.92     18.00 o 
  -9  -2  12       74.42       24.83     20.43 o 
  -8  -2  12        3.12        2.32     14.09 o 
  -7  -2  12        9.67        3.14      7.50 o 
  -6  -2  12       86.82       76.02     11.22 o 
  -5  -2  12      106.25       79.57     12.73 o 
  -4  -2  12       17.10       34.61     11.75 o 
  -3  -2  12      224.22      243.68     23.07 o 
  -2  -2  12      331.34      423.06     23.56 o 
  -1  -2  12       37.84       42.25     15.44 o 
   0  -2  12       11.69        5.32     15.50 o 
   1  -2  12      317.06      306.86     32.55 o 
   2  -2  12      133.29      123.07     24.60 o 
   3  -2  12      197.71      283.85     32.35 o 
   4  -2  12        2.33       11.87     33.11 o 
   5  -2  12       34.88       -2.67     18.76 o 
   6  -2  12      176.37        3.55     21.84 o 
   7  -2  12      140.59       10.77     38.89 o 
   8  -2  12       47.14       68.63     76.33 o 
 -10  -1  12       35.49        7.82     10.31 o 
  -9  -1  12      276.38      300.10     27.30 o 
  -8  -1  12       57.13       33.06     13.19 o 
  -7  -1  12      827.70      819.05     36.54 o 
  -6  -1  12      129.80      142.95     13.33 o 
  -5  -1  12      440.33      465.47     21.87 o 
  -4  -1  12      249.58      294.09     21.94 o 
  -3  -1  12       44.18       46.46     17.03 o 
  -2  -1  12     1058.00     1154.02     35.48 o 
  -1  -1  12      235.43      240.85     22.53 o 
   0  -1  12      432.50      564.69     34.31 o 
   1  -1  12        5.78       14.39     15.76 o 
   2  -1  12      251.33      301.61     39.08 o 
   3  -1  12       69.38       27.10     24.98 o 
   4  -1  12       12.04       10.74     21.55 o 
   5  -1  12       63.37       -9.77     20.58 o 
   6  -1  12       39.70       -7.44     21.85 o 
   7  -1  12        1.81       14.30     25.80 o 
   8  -1  12       53.96       -6.97     31.17 o 
 -10   0  12        1.28       -5.12      9.89 o 
  -9   0  12      148.28      151.46     14.96 o 
  -8   0  12       19.20        7.76     14.55 o 
  -7   0  12       24.45       19.03     13.03 o 
  -6   0  12        0.08       -0.99      9.79 o 
  -5   0  12      104.27       97.80     14.55 o 
  -4   0  12      106.95       95.75     15.19 o 
  -3   0  12        0.17      -15.29     15.29 o 
  -2   0  12     1362.62     1392.55     54.85 o 
  -1   0  12     1505.99     1594.14     57.02 o 
   0   0  12       70.56       66.61     18.13 o 
   1   0  12       14.76       -6.59     14.31 o 
   2   0  12      235.16      218.88     26.80 o 
   3   0  12        3.06        3.15     19.51 o 
   4   0  12       53.38       68.84     24.77 o 
   5   0  12       45.10        0.08     13.26 o 
   6   0  12        6.47      -16.80     22.84 o 
   7   0  12       34.05       -7.23     21.42 o 
   8   0  12       42.29      -11.63     32.41 o 
   9   0  12        0.28       11.69     67.00 o 
 -10   1  12        6.54       23.33     11.41 o 
  -9   1  12       51.52       43.26     12.42 o 
  -8   1  12        1.28       11.38     14.43 o 
  -7   1  12     1420.17     1474.05     97.55 o 
  -6   1  12      420.88      467.81     25.83 o 
  -5   1  12       34.36       38.10     11.27 o 
  -4   1  12      272.44      251.97     20.15 o 
  -3   1  12      937.84      920.07     44.55 o 
  -2   1  12      870.35      963.81     32.28 o 
  -1   1  12      351.27      366.05     24.20 o 
   0   1  12      874.67      984.21     36.51 o 
   1   1  12     1688.99     1800.61    100.57 o 
   2   1  12      782.45      817.32     37.11 o 
   3   1  12       98.41      101.29     23.55 o 
   4   1  12      723.21      695.66     40.03 o 
   5   1  12      247.99      260.73     38.57 o 
   6   1  12        3.60        3.33     23.10 o 
   7   1  12       19.71        0.90     17.30 o 
   8   1  12      110.65        6.13     23.82 o 
   9   1  12       65.18        4.18     22.80 o 
 -10   2  12       50.41       42.82     13.16 o 
  -9   2  12       41.00       64.41     14.96 o 
  -8   2  12        0.09       -8.53     11.61 o 
  -7   2  12       32.58       42.39     14.55 o 
  -6   2  12       70.09       51.34     14.36 o 
  -5   2  12      436.46      468.84     25.25 o 
  -4   2  12      697.57      756.12     49.99 o 
  -3   2  12      142.60      111.58     21.40 o 
  -2   2  12      239.72      259.69     21.52 o 
  -1   2  12     1279.40     1351.01     56.75 o 
   0   2  12      862.98      893.12     41.38 o 
   1   2  12      111.89       96.74     20.63 o 
   2   2  12        2.29       -5.04     13.84 o 
   3   2  12       34.55       52.75     20.65 o 
   4   2  12       31.87       52.27     25.65 o 
   5   2  12      764.74      986.37     53.82 o 
   6   2  12       66.84      -10.15     19.84 o 
   7   2  12       29.26        1.17     17.08 o 
   8   2  12        0.51       15.62     23.85 o 
   9   2  12      115.75       10.81     31.67 o 
  10   2  12        1.14        0.30     18.32 o 
  -9   3  12        7.37        5.55      9.59 o 
  -8   3  12        6.54       -0.83     13.70 o 
  -7   3  12       63.64       78.50     15.51 o 
  -6   3  12      346.84      405.01     22.66 o 
  -5   3  12      319.83      326.74     17.32 o 
  -4   3  12      117.52      127.25     22.21 o 
  -3   3  12      241.78      258.42     40.27 o 
  -2   3  12      966.17      929.77     33.45 o 
  -1   3  12        1.89       21.18     14.45 o 
   0   3  12      169.30      183.29     28.71 o 
   1   3  12      876.49      899.87     35.92 o 
   2   3  12      480.55      557.60     32.00 o 
   3   3  12      202.11      175.71     25.19 o 
   4   3  12       65.42       92.02     27.53 o 
   5   3  12       25.53       -9.82     29.55 o 
   6   3  12       97.09       44.76     59.78 o 
   7   3  12      195.30      274.15    167.57 o 
   8   3  12      170.77       -2.17     18.76 o 
   9   3  12      158.50       -3.02     19.68 o 
  10   3  12        0.51        1.68     15.50 o 
  -9   4  12       57.16       53.13     31.27 o 
  -8   4  12        2.15       -5.25      9.52 o 
  -7   4  12       80.05       87.15     15.02 o 
  -6   4  12      122.96      128.86     24.70 o 
  -5   4  12        4.13       -0.34     13.73 o 
  -4   4  12      387.77      428.67     21.68 o 
  -3   4  12      218.61      219.08     45.65 o 
  -2   4  12      418.16      451.47     39.94 o 
  -1   4  12      563.18      640.44     82.64 o 
   0   4  12      237.84      201.40     22.38 o 
   1   4  12      176.86      189.33     54.32 o 
   2   4  12        7.43       -4.67     13.77 o 
   3   4  12       33.40       33.18     18.56 o 
   4   4  12       89.77       91.83     22.71 o 
   5   4  12     1253.86     1171.87     47.54 o 
   6   4  12     1452.20     1536.19    163.96 o 
   7   4  12        0.29       -4.75     28.68 o 
   8   4  12        1.53       -8.99     22.99 o 
   9   4  12       15.87        6.89     18.92 o 
  10   4  12       26.85       -4.11     16.24 o 
  -8   5  12        1.66        4.05     14.81 o 
  -7   5  12       16.98        3.90      8.85 o 
  -6   5  12      182.43      201.73     16.24 o 
  -5   5  12       64.79       73.08     12.25 o 
  -4   5  12     1219.67     1257.31     38.51 o 
  -3   5  12      106.60      117.64     25.45 o 
  -2   5  12        3.47        7.41     15.77 o 
  -1   5  12      608.46      619.63     32.12 o 
   0   5  12        1.18       14.52     15.15 o 
   1   5  12      121.31      106.86     20.89 o 
   2   5  12      902.45      946.38     38.60 o 
   3   5  12       71.99       79.72     20.87 o 
   4   5  12      519.82      550.20     34.16 o 
   5   5  12      113.15      120.50     25.51 o 
   6   5  12       90.29       97.96     25.84 o 
   7   5  12        3.87        4.84     17.20 o 
   8   5  12      712.82      841.55     45.58 o 
   9   5  12      115.49       -7.95     19.91 o 
  10   5  12        2.93        3.37     14.37 o 
  11   5  12       32.90       14.37     27.69 o 
  -8   6  12        2.56       15.05     19.45 o 
  -7   6  12      138.27      128.86    104.51 o 
  -6   6  12       70.42        7.09     24.04 o 
  -5   6  12        0.23       -3.83     10.71 o 
  -4   6  12      307.78      366.40     22.01 o 
  -3   6  12     1334.67     1395.40     40.67 o 
  -2   6  12      112.17      103.98     28.25 o 
  -1   6  12      441.69      433.85     97.68 o 
   0   6  12       90.54       66.50     20.27 o 
   1   6  12       31.01       66.13     19.66 o 
   2   6  12       57.74       69.42     32.19 o 
   3   6  12        9.32        4.90     17.67 o 
   4   6  12        0.51       18.12     17.25 o 
   5   6  12       23.07       39.52     20.43 o 
   6   6  12     1766.57     1990.13     61.15 o 
   7   6  12      455.07      601.72     39.00 o 
   8   6  12       20.71       -3.06     13.96 o 
   9   6  12        0.02       -2.97     14.40 o 
  10   6  12       36.47       12.73     21.24 o 
  11   6  12       37.02       24.77     21.10 o 
  -7   7  12       97.04       28.08     29.17 o 
  -6   7  12      206.48       11.56     28.64 o 
  -5   7  12      436.82      428.29     52.29 o 
  -4   7  12       42.27       61.75     34.29 o 
  -3   7  12      304.61      331.75     31.14 o 
  -2   7  12        3.06        0.28     12.30 o 
  -1   7  12     1171.36     1346.51     76.26 o 
   0   7  12      921.27      956.34     41.54 o 
   1   7  12      134.00      153.74     24.83 o 
   2   7  12       16.14       20.26     17.36 o 
   3   7  12      268.14      299.20     28.84 o 
   4   7  12      607.72      682.57     43.42 o 
   5   7  12       10.61       20.57     18.43 o 
   6   7  12       33.98       18.08     15.08 o 
   7   7  12        3.60       -3.25     12.95 o 
   8   7  12      195.01      132.73     83.52 o 
   9   7  12      290.46      383.73     30.28 o 
  10   7  12        5.46       -9.76     15.13 o 
  11   7  12       17.73       15.00     21.96 o 
  -6   8  12        3.92        4.71     19.55 o 
  -5   8  12      123.04       89.34     40.07 o 
  -4   8  12      348.44      343.68     50.71 o 
  -3   8  12      722.93      887.44     66.61 o 
  -2   8  12      385.68      362.06     46.18 o 
  -1   8  12       53.37       67.01     28.97 o 
   0   8  12       32.72       13.97     20.41 o 
   1   8  12      180.94      159.61     26.81 o 
   2   8  12       19.62       31.61     19.59 o 
   3   8  12        5.80       21.72     18.05 o 
   4   8  12       13.09        4.34     10.07 o 
   5   8  12       29.40       52.49     15.83 o 
   6   8  12      240.32      304.99     24.37 o 
   7   8  12      452.14      551.23     30.41 o 
   8   8  12       19.41        9.41     16.42 o 
   9   8  12       93.54       48.67     38.23 o 
  10   8  12        0.15        3.31     12.06 o 
  11   8  12        5.22       -0.04     10.73 o 
  -6   9  12      218.39      228.31     38.50 o 
  -5   9  12      248.31      261.44     84.47 o 
  -4   9  12       13.91       60.70     39.02 o 
  -3   9  12       64.29      106.68     41.65 o 
  -2   9  12      459.02      486.75     57.41 o 
  -1   9  12        2.35        2.79      4.34 o 
   0   9  12      143.55      143.18     10.39 o 
   1   9  12       46.64       38.27      9.79 o 
   2   9  12       19.21       47.28     15.73 o 
   3   9  12       62.23       61.06     18.81 o 
   4   9  12      396.51      468.01     25.24 o 
   5   9  12      310.18      355.14     24.35 o 
   6   9  12       56.95       61.88     20.24 o 
   7   9  12        0.17       -4.38     17.27 o 
   8   9  12        0.09        0.67     12.46 o 
   9   9  12      240.79      285.79     26.71 o 
  10   9  12      273.21      237.13     75.80 o 
  11   9  12       11.68        5.79     17.56 o 
  -5  10  12        0.77      -16.36     25.31 o 
  -4  10  12       97.13       58.99     41.51 o 
  -3  10  12      171.34      156.47     48.08 o 
  -2  10  12       69.74      122.57     71.60 o 
  -1  10  12       76.23       73.44     40.46 o 
   0  10  12        8.42        0.51      3.65 o 
   1  10  12       69.49       51.92     19.82 o 
   2  10  12      426.73      434.67     46.93 o 
   3  10  12      116.65      135.70     15.67 o 
   4  10  12      105.65      142.49     16.88 o 
   5  10  12      223.20      245.78     32.83 o 
   6  10  12       61.15      104.03     18.18 o 
   7  10  12      430.56      534.67     32.68 o 
   8  10  12       25.71       31.01     18.76 o 
   9  10  12        3.61       -4.69     13.37 o 
  10  10  12       51.76        6.73     14.61 o 
  11  10  12       14.39       -0.30     12.27 o 
  -4  11  12        7.50       14.76     33.70 o 
  -3  11  12      162.28      190.23     54.65 o 
  -2  11  12       91.77       61.88     44.01 o 
  -1  11  12       62.00      110.62     45.85 o 
   0  11  12        6.99        1.84     25.22 o 
   1  11  12      496.13      543.55     40.66 o 
   2  11  12      418.66      402.14     43.66 o 
   3  11  12      367.54      383.48     23.20 o 
   4  11  12      261.80      286.16     19.94 o 
   5  11  12      609.07      732.97     32.82 o 
   6  11  12       37.40       22.17     16.58 o 
   7  11  12       75.93       52.97     28.54 o 
   8  11  12      109.33       44.53     33.66 o 
   9  11  12       16.37        8.71     15.67 o 
  10  11  12       18.35       -6.68     15.86 o 
  -3  12  12      237.88      372.71     67.53 o 
  -2  12  12      142.06      190.23     56.49 o 
  -1  12  12      223.29       -8.28     55.57 o 
   0  12  12       25.26        0.00     20.23 o 
   1  12  12       24.32        1.18     39.54 o 
   2  12  12       31.26       20.57     22.05 o 
   3  12  12       75.52       81.51     10.31 o 
   4  12  12       64.30       48.44     11.78 o 
   5  12  12      294.38      330.00     23.23 o 
   6  12  12       11.73       12.81     12.05 o 
   7  12  12      447.26      558.93     28.04 o 
   8  12  12       16.63       17.92     15.14 o 
   9  12  12        0.19       -2.60     11.92 o 
  10  12  12       14.77       -0.09      9.93 o 
  -1  13  12       18.70        5.91     33.89 o 
   0  13  12       13.08        1.97     29.03 o 
   1  13  12        1.59       -2.36     28.38 o 
   2  13  12      121.52        6.04     30.87 o 
   3  13  12       41.89       28.11     35.73 o 
   4  13  12       44.79       36.04     16.84 o 
   5  13  12      209.30      231.14     17.45 o 
   6  13  12       36.45       38.61     20.47 o 
   7  13  12       60.12       22.28     19.22 o 
   8  13  12      115.31       45.28     31.45 o 
   9  13  12        1.28        1.67     11.32 o 
   1  14  12        9.24       -1.31     28.25 o 
   2  14  12        9.56        4.86     30.61 o 
   3  14  12        2.68        3.55     28.64 o 
   4  14  12       91.16       75.28     42.70 o 
   5  14  12        0.65       -3.84     18.11 o 
   6  14  12       18.94       10.24     11.40 o 
   7  14  12       52.53       13.19     12.99 o 
   8  14  12       66.19       28.01     18.46 o 
   4  15  12       50.04       26.28     38.23 o 
   5  15  12      137.30        5.78     30.35 o 
   6  15  12      319.27       -0.46     19.92 o 
  -5  -9  13        2.55       -8.01     23.91 o 
  -4  -9  13        0.15       -3.53     10.56 o 
  -3  -9  13        9.53        1.62     11.00 o 
  -7  -8  13        1.95       72.52     78.30 o 
  -5  -8  13       21.16       16.77     10.50 o 
  -4  -8  13      132.88      178.96     18.57 o 
  -3  -8  13       19.57       33.48     18.60 o 
  -2  -8  13       12.10        7.87     14.36 o 
  -1  -8  13       25.66       18.30     19.18 o 
   0  -8  13        4.21       16.95     28.25 o 
  -8  -7  13        1.58      -11.82     33.89 o 
  -7  -7  13       24.52       14.58     36.13 o 
  -6  -7  13      149.91      204.73     14.39 o 
  -5  -7  13        8.21        8.00      9.37 o 
  -4  -7  13        2.43        5.41     13.86 o 
  -3  -7  13       35.20       26.66     14.12 o 
  -2  -7  13        9.00       10.08     13.64 o 
  -1  -7  13       21.82        5.91     14.95 o 
   0  -7  13       46.59       62.99     49.33 o 
   1  -7  13       82.77       49.85     50.91 o 
   2  -7  13       19.67       26.35     26.39 o 
  -9  -6  13       72.67      109.96     45.19 o 
  -8  -6  13       18.79       61.48     41.65 o 
  -7  -6  13       38.76       64.51     41.12 o 
  -6  -6  13       97.30       30.54     34.22 o 
  -5  -6  13        1.15        0.36      6.47 o 
  -4  -6  13      265.13      310.26     20.02 o 
  -3  -6  13       39.73       41.24     16.86 o 
  -2  -6  13       35.47       14.75     13.97 o 
  -1  -6  13        4.83        2.58     13.05 o 
   0  -6  13       25.77       27.75     22.91 o 
   1  -6  13       10.60        4.89     21.31 o 
   2  -6  13        3.73       27.60     24.42 o 
   3  -6  13       62.89       47.42     45.98 o 
  -9  -5  13      177.62      202.98     76.72 o 
  -8  -5  13       40.35      -11.96     49.92 o 
  -7  -5  13       85.07       38.25     19.87 o 
  -6  -5  13       30.22       23.23     21.55 o 
  -5  -5  13       11.72        7.08     14.45 o 
  -4  -5  13      112.22      109.05     15.50 o 
  -3  -5  13      152.26      218.79     44.47 o 
  -2  -5  13       63.44       58.37     19.58 o 
  -1  -5  13       12.12       31.04     19.58 o 
   0  -5  13      346.70      370.89     37.96 o 
   1  -5  13      115.73      183.69    123.82 o 
   2  -5  13       15.74        0.26     21.15 o 
   3  -5  13        0.17        0.39     16.75 o 
   4  -5  13        3.56        9.28     24.88 o 
 -10  -4  13        0.04        0.92     21.94 o 
  -9  -4  13        2.73       -1.45     22.86 o 
  -8  -4  13      189.54      134.94     54.06 o 
  -7  -4  13      524.98      514.15     35.75 o 
  -6  -4  13      102.24      114.62     34.16 o 
  -5  -4  13        1.25       -9.35      9.41 o 
  -4  -4  13       96.02       94.38     22.70 o 
  -3  -4  13      201.20      229.12     19.19 o 
  -2  -4  13       23.09       25.29     14.20 o 
  -1  -4  13        0.15       30.46     16.00 o 
   0  -4  13        0.32        8.66     14.90 o 
   1  -4  13        0.43       -7.89     20.01 o 
   2  -4  13       34.19        4.06     16.73 o 
   3  -4  13      107.53        1.14     20.88 o 
   4  -4  13       85.27       -2.15     20.16 o 
   5  -4  13        1.66       -0.76     19.79 o 
 -10  -3  13       30.29       -3.68     23.12 o 
  -9  -3  13      367.90      469.67     55.18 o 
  -8  -3  13      242.07      225.37    128.29 o 
  -7  -3  13       18.22       16.62     10.14 o 
  -6  -3  13       13.03        1.42     10.91 o 
  -5  -3  13       57.35       24.95     12.61 o 
  -4  -3  13        0.35        2.55     14.19 o 
  -3  -3  13        2.55        2.28     24.70 o 
  -2  -3  13       18.08       30.39     21.74 o 
  -1  -3  13      183.94      184.73     24.11 o 
   0  -3  13       48.86       36.85     17.73 o 
   1  -3  13      225.53      266.51     56.36 o 
   2  -3  13        2.53       -8.18     17.20 o 
   3  -3  13       39.94       -1.19     15.18 o 
   4  -3  13       18.95       -0.68     25.70 o 
   5  -3  13        4.80       -0.22     16.82 o 
   6  -3  13       46.98       23.22     32.00 o 
 -10  -2  13       13.08       -2.23     20.23 o 
  -9  -2  13       65.68       25.12     17.28 o 
  -8  -2  13      202.50      221.23     73.44 o 
  -7  -2  13      651.07      705.93     22.20 o 
  -6  -2  13      578.21      595.35     47.31 o 
  -5  -2  13       32.29       19.96     10.89 o 
  -4  -2  13        1.56       -3.57     11.16 o 
  -3  -2  13      144.48      144.90     18.23 o 
  -2  -2  13        1.03        7.19     15.57 o 
  -1  -2  13      347.52      373.61     33.04 o 
   0  -2  13        6.88       -7.58     18.03 o 
   1  -2  13       69.61       47.66     20.80 o 
   2  -2  13        0.75        9.31     17.07 o 
   3  -2  13       46.75        2.88     19.97 o 
   4  -2  13       81.74       -3.39     22.54 o 
   5  -2  13      112.31        2.67     20.13 o 
   6  -2  13       15.88       -5.73     28.29 o 
 -10  -1  13        8.21       -0.26     15.50 o 
  -9  -1  13      134.88       65.63     58.99 o 
  -8  -1  13      420.94      483.34     26.68 o 
  -7  -1  13       19.37        1.63      8.38 o 
  -6  -1  13       36.69       26.28     12.48 o 
  -5  -1  13       52.18       50.41     15.90 o 
  -4  -1  13       78.99       87.40     31.86 o 
  -3  -1  13       10.71        7.05     17.41 o 
  -2  -1  13      171.99      190.22     25.86 o 
  -1  -1  13      482.81      590.22     53.67 o 
   0  -1  13      309.45      365.69     49.33 o 
   1  -1  13      882.17      879.66     66.61 o 
   2  -1  13      490.63      600.66     37.00 o 
   3  -1  13        0.88       -0.51     12.51 o 
   4  -1  13        0.97       -1.31     19.40 o 
   5  -1  13        0.70       -4.69     19.74 o 
   6  -1  13        4.07        2.78     20.52 o 
   7  -1  13       24.02       -2.94     23.45 o 
 -10   0  13      281.44      308.60     30.48 o 
  -9   0  13       17.40        5.85     11.93 o 
  -8   0  13      198.71      255.22     49.33 o 
  -7   0  13        0.76       12.78     12.78 o 
  -6   0  13      281.25      320.69     21.92 o 
  -5   0  13      331.46      356.92     29.10 o 
  -4   0  13       47.88       49.89     14.57 o 
  -3   0  13      114.15      125.93     18.07 o 
  -2   0  13      656.00      681.86     33.96 o 
  -1   0  13     1721.76     1829.78     62.80 o 
   0   0  13      870.00      899.73     37.54 o 
   1   0  13      142.89      137.47     23.98 o 
   2   0  13      779.05      848.62     44.54 o 
   3   0  13        1.69       22.85     19.68 o 
   4   0  13      374.22      381.74     76.46 o 
   5   0  13       48.17       -9.68     24.55 o 
   6   0  13        2.45       -2.51     22.66 o 
   7   0  13       44.26        2.13     20.82 o 
   8   0  13       21.88        0.36     20.10 o 
  -9   1  13        0.39       -8.43     11.67 o 
  -8   1  13      454.41      499.62     62.01 o 
  -7   1  13      247.11      285.34     27.16 o 
  -6   1  13      164.04      207.63     16.36 o 
  -5   1  13       24.29        6.46     13.43 o 
  -4   1  13      113.03      107.20     20.87 o 
  -3   1  13       11.46        2.54     12.85 o 
  -2   1  13      120.59      123.37     19.36 o 
  -1   1  13     1621.38     1793.77    116.33 o 
   0   1  13       65.03       52.81     22.53 o 
   1   1  13     1545.38     1727.42    104.38 o 
   2   1  13     1136.42     1385.75     49.72 o 
   3   1  13        6.90        0.20     18.70 o 
   4   1  13       15.15       -6.64     17.88 o 
   5   1  13        7.78        2.11     19.70 o 
   6   1  13      130.76        1.97     18.46 o 
   7   1  13       18.99        1.96     19.54 o 
   8   1  13       11.54        2.34     22.47 o 
  -9   2  13       73.41      106.88     18.56 o 
  -8   2  13      166.27      214.08     21.54 o 
  -7   2  13       34.49       15.52     20.23 o 
  -6   2  13        8.06       17.30     13.13 o 
  -5   2  13      511.94      583.26     22.49 o 
  -4   2  13        2.62       18.17     13.69 o 
  -3   2  13        5.32       -3.32     13.22 o 
  -2   2  13       10.64       -2.63     11.01 o 
  -1   2  13       46.35       62.16     20.93 o 
   0   2  13     2320.11     2606.58     82.77 o 
   1   2  13       35.61       29.56     19.31 o 
   2   2  13      124.31      212.11     65.62 o 
   3   2  13      355.32      364.80     32.73 o 
   4   2  13      317.59      383.02     37.90 o 
   5   2  13      142.61        1.03     15.30 o 
   6   2  13        8.12       -7.64     22.95 o 
   7   2  13       64.79        6.89     21.60 o 
   8   2  13       86.77       12.73     24.92 o 
   9   2  13       41.37        8.56     23.57 o 
  -9   3  13        2.00       28.91     16.78 o 
  -8   3  13       12.75        1.89     16.75 o 
  -7   3  13      287.93      319.26     29.43 o 
  -6   3  13        0.86      -13.00     13.00 o 
  -5   3  13      180.82      231.50     16.89 o 
  -4   3  13      105.95       97.12     19.32 o 
  -3   3  13        8.95       15.77     14.45 o 
  -2   3  13       51.87       49.47     17.39 o 
  -1   3  13       71.07       80.88     22.38 o 
   0   3  13       10.65       11.31     14.61 o 
   1   3  13        8.42        5.19     14.18 o 
   2   3  13      699.99      875.30     77.84 o 
   3   3  13      530.33      650.71     37.42 o 
   4   3  13       98.01       75.42     52.75 o 
   5   3  13        4.22        0.84     14.46 o 
   6   3  13      230.97      276.24    178.28 o 
   7   3  13      318.78      365.54    211.65 o 
   8   3  13        4.82        4.85     20.56 o 
   9   3  13       59.11       11.01     28.22 o 
  -8   4  13        0.25       -5.29     14.05 o 
  -7   4  13      112.38       75.01     50.25 o 
  -6   4  13        3.97        9.28     14.91 o 
  -5   4  13        0.41       -4.76     16.42 o 
  -4   4  13      140.89      163.53     17.98 o 
  -3   4  13       14.62       19.47     15.82 o 
  -2   4  13        1.89       -0.45     10.49 o 
  -1   4  13       52.02       57.26     22.32 o 
   0   4  13      251.17      286.17     46.18 o 
   1   4  13      208.30      272.64     31.86 o 
   2   4  13       15.97        8.50     15.30 o 
   3   4  13      147.40      129.52     24.88 o 
   4   4  13        0.36       -9.66     17.41 o 
   5   4  13      415.38      525.87     38.63 o 
   6   4  13        3.58       -3.02     17.27 o 
   7   4  13      222.76      240.09    175.19 o 
   8   4  13      135.13        3.65     24.16 o 
   9   4  13        0.37       -7.45     19.07 o 
  10   4  13        2.88       -3.96     17.90 o 
  -8   5  13       59.41       34.86     25.09 o 
  -7   5  13      210.55        4.20     35.87 o 
  -6   5  13      205.61      149.94     94.33 o 
  -5   5  13      336.17      301.25     19.02 o 
  -4   5  13        8.64        3.97      8.29 o 
  -3   5  13      262.51      271.15     44.60 o 
  -2   5  13       19.53       17.17     16.57 o 
  -1   5  13       11.95        3.50     21.28 o 
   0   5  13        2.16      -12.68     18.77 o 
   1   5  13       80.13       79.04     21.09 o 
   2   5  13       23.72       48.72     20.01 o 
   3   5  13      481.55      624.29     71.93 o 
   4   5  13       37.90       44.34     21.29 o 
   5   5  13       48.80       46.65     28.63 o 
   6   5  13       14.58       -8.27     18.94 o 
   7   5  13       60.81       39.98     47.30 o 
   8   5  13       20.22      -10.85     20.91 o 
   9   5  13       66.76        1.29     12.46 o 
  10   5  13      103.72       -4.82     22.11 o 
  -7   6  13       13.53        5.39     24.44 o 
  -6   6  13       58.86       10.77     25.62 o 
  -5   6  13       38.80       16.36      9.12 o 
  -4   6  13       14.17       -6.52     17.87 o 
  -3   6  13       22.53       29.34     10.63 o 
  -2   6  13      281.55      272.54     29.30 o 
  -1   6  13       23.85       34.00     19.48 o 
   0   6  13      407.96      521.32     33.96 o 
   1   6  13       18.48       37.43     23.29 o 
   2   6  13        8.27       26.45     18.81 o 
   3   6  13      483.90      604.12     54.78 o 
   4   6  13       69.59       45.78     21.74 o 
   5   6  13      480.39      524.62     81.06 o 
   6   6  13       29.28       16.60     21.25 o 
   7   6  13      199.08      293.28     35.39 o 
   8   6  13       36.58       32.55     23.22 o 
   9   6  13        3.01       -2.22     13.50 o 
  10   6  13        0.93      -14.33     24.34 o 
  -7   7  13      157.50       93.89     75.41 o 
  -6   7  13       78.56      -14.85     30.22 o 
  -5   7  13       88.77       69.37     37.05 o 
  -4   7  13      198.42      190.36     69.63 o 
  -3   7  13      247.37      291.99     41.05 o 
  -2   7  13      307.22      414.75     53.00 o 
  -1   7  13       26.12       28.46     24.55 o 
   0   7  13      333.42      425.75     40.97 o 
   1   7  13       40.03       63.28     27.30 o 
   2   7  13      270.24      298.10     50.84 o 
   3   7  13      492.26      582.28     43.35 o 
   4   7  13      142.26      199.59     29.18 o 
   5   7  13      114.57       98.77     25.91 o 
   6   7  13       89.84       50.24     50.45 o 
   7   7  13        0.04       -2.23     13.11 o 
   8   7  13       14.88       20.86     19.38 o 
   9   7  13       15.70        9.59     19.02 o 
  10   7  13      167.58      244.01     92.11 o 
  -6   8  13       64.41       -1.31     24.04 o 
  -5   8  13        4.27        5.39     26.80 o 
  -4   8  13        0.14        3.55     25.75 o 
  -3   8  13      229.33      233.32     75.28 o 
  -2   8  13      471.50      440.42     41.45 o 
  -1   8  13       51.42       37.09     22.45 o 
   0   8  13      204.58      287.74     32.11 o 
   1   8  13      463.91      538.89     82.44 o 
   2   8  13       49.94       40.50     21.81 o 
   3   8  13      138.85      209.51     65.75 o 
   4   8  13       49.90       95.44     25.31 o 
   5   8  13      250.17      287.33     82.30 o 
   6   8  13       66.08       51.18     20.92 o 
   7   8  13       71.42       81.96     30.66 o 
   8   8  13       16.38       10.39     16.24 o 
   9   8  13       11.15       -1.86     13.80 o 
  10   8  13       27.25       12.42     18.52 o 
  -5   9  13       40.34       57.54     41.51 o 
  -4   9  13      180.71      203.90     50.97 o 
  -3   9  13        0.68        8.15     29.69 o 
  -2   9  13       91.52      157.91     73.70 o 
  -1   9  13      981.53     1067.23     69.37 o 
   0   9  13      472.72      465.66     18.32 o 
   1   9  13       93.91      111.64     14.16 o 
   2   9  13        2.59      -10.89     10.89 o 
   3   9  13      432.05      430.47     23.63 o 
   4   9  13      288.75      266.02     30.81 o 
   5   9  13       30.62       35.35     18.64 o 
   6   9  13        7.05       11.62     14.33 o 
   7   9  13        0.02        5.07     13.96 o 
   8   9  13        3.95        3.17     13.57 o 
   9   9  13       19.36        0.06     11.31 o 
  10   9  13       11.94        0.44     11.03 o 
  -4  10  13        1.71       20.63     37.44 o 
  -3  10  13       28.57       20.76     36.92 o 
  -2  10  13      221.44      325.55     57.67 o 
  -1  10  13       49.24       97.88     44.01 o 
   0  10  13      277.21      353.56     37.80 o 
   1  10  13      510.05      570.12     34.60 o 
   2  10  13      281.94      318.53     31.20 o 
   3  10  13       18.28       20.96     11.62 o 
   4  10  13       54.88       44.25     14.51 o 
   5  10  13       12.93       11.30     12.49 o 
   6  10  13      123.98      153.69     21.17 o 
   7  10  13      142.22      105.19     40.85 o 
   8  10  13      103.70       44.91     42.33 o 
   9  10  13        2.26       -4.61     14.28 o 
  10  10  13       38.02       -2.18     13.47 o 
  -3  11  13       34.49       -8.80     57.28 o 
  -2  11  13       46.59       38.76     42.17 o 
  -1  11  13        3.12       20.89     36.65 o 
   0  11  13       26.56        1.45     25.75 o 
   1  11  13        4.96       -6.69     21.86 o 
   2  11  13       63.94       61.43     15.12 o 
   3  11  13      149.84      189.62     22.57 o 
   4  11  13      639.59      617.39     43.37 o 
   5  11  13       45.87       64.87     16.62 o 
   6  11  13      256.79      271.78     25.67 o 
   7  11  13       37.53       39.34     18.07 o 
   8  11  13       41.19       12.34     19.21 o 
   9  11  13        9.41       -4.21     15.43 o 
  -2  12  13       17.06       53.60     47.69 o 
  -1  12  13       36.44       25.09     40.86 o 
   0  12  13       35.45        3.55     30.35 o 
   1  12  13        9.04       -1.05     25.75 o 
   2  12  13       36.93       95.91     30.03 o 
   3  12  13       44.11       52.48     42.63 o 
   4  12  13       21.51       23.62     11.82 o 
   5  12  13        6.14        8.00     14.72 o 
   6  12  13      270.92      337.61     58.21 o 
   7  12  13        2.90       -0.53     11.04 o 
   8  12  13      247.02       -1.70     20.34 o 
   9  12  13       11.52        1.77     12.50 o 
   0  13  13       16.43       -6.96     35.87 o 
   1  13  13      226.68      374.29     65.95 o 
   2  13  13       74.64       44.54     68.32 o 
   3  13  13        5.38       -2.89     27.13 o 
   4  13  13       78.60      102.39     30.44 o 
   5  13  13       18.51       18.75     11.85 o 
   6  13  13      213.84      277.10     44.38 o 
   7  13  13        2.47       -9.21     16.07 o 
   8  13  13       24.76        3.46     15.71 o 
   2  14  13        0.35        0.13     22.99 o 
   3  14  13       43.79       70.55     47.16 o 
   4  14  13       40.13       50.32     27.88 o 
   5  14  13       21.76       15.43     27.14 o 
   6  14  13        0.17        3.40     10.24 o 
  -5  -7  14       42.24       49.59     16.33 o 
  -4  -7  14        7.08       13.36     12.17 o 
  -3  -7  14      103.09      107.08     18.95 o 
  -2  -7  14        9.64       13.62     15.39 o 
  -1  -7  14       63.12       43.17     39.48 o 
   0  -7  14       39.62      102.08     35.87 o 
  -7  -6  14       17.27       12.61     35.08 o 
  -6  -6  14        0.85        2.93      7.86 o 
  -5  -6  14      521.77      454.90     22.56 o 
  -4  -6  14        0.01        1.96     15.01 o 
  -3  -6  14      332.59      354.60     28.58 o 
  -2  -6  14       17.14       36.52     16.68 o 
  -1  -6  14       13.82       -5.18     18.06 o 
   0  -6  14        0.59      -10.04     20.78 o 
   1  -6  14        7.70       14.13     24.24 o 
  -8  -5  14      115.41      139.78     48.21 o 
  -7  -5  14      169.77      201.66     52.42 o 
  -6  -5  14       15.41        5.90     10.86 o 
  -5  -5  14      217.03      261.06     18.50 o 
  -4  -5  14       68.47       56.09     43.29 o 
  -3  -5  14      188.15      203.09     21.09 o 
  -2  -5  14       41.93       28.05     16.13 o 
  -1  -5  14      274.83      299.82     28.36 o 
   0  -5  14      238.36      295.20    174.99 o 
   1  -5  14        3.05       -1.62     19.00 o 
   2  -5  14       55.79       23.53     24.05 o 
   3  -5  14       26.95       45.17     29.95 o 
  -8  -4  14       17.98       14.85     49.40 o 
  -7  -4  14       18.93        4.46      8.06 o 
  -6  -4  14       55.99       30.65     26.14 o 
  -5  -4  14        0.54       -1.64     10.23 o 
  -4  -4  14       55.06       37.27     13.48 o 
  -3  -4  14      454.13      511.48     32.48 o 
  -2  -4  14      231.69      295.73     38.03 o 
  -1  -4  14       17.20       53.50     24.49 o 
   0  -4  14       34.70       16.34     17.72 o 
   1  -4  14      277.10      239.92    159.10 o 
   2  -4  14       70.77       27.88     31.79 o 
   3  -4  14       17.55        0.78     16.99 o 
   4  -4  14        9.50        6.02     28.20 o 
  -9  -3  14       26.19        1.58     22.47 o 
  -8  -3  14       17.94       20.07     15.57 o 
  -7  -3  14       97.76       76.80     51.96 o 
  -6  -3  14        0.24        3.62      9.47 o 
  -5  -3  14      189.50      211.54     19.05 o 
  -4  -3  14      161.97      162.79     17.96 o 
  -3  -3  14       36.62       39.22     34.42 o 
  -2  -3  14       64.72       77.22     18.02 o 
  -1  -3  14      179.05      174.16     34.35 o 
   0  -3  14      362.24      419.19     93.08 o 
   1  -3  14       31.72       53.16     58.40 o 
   2  -3  14       10.59        8.28     21.24 o 
   3  -3  14      125.47        1.88     21.08 o 
   4  -3  14       17.46        0.43     19.45 o 
   5  -3  14       12.85      -11.44     26.74 o 
  -9  -2  14        1.22       -0.53     19.05 o 
  -8  -2  14        0.42       -8.03     12.15 o 
  -7  -2  14       13.64       -1.60     10.87 o 
  -6  -2  14        0.87       -1.96      8.20 o 
  -5  -2  14      161.78       81.85     17.46 o 
  -4  -2  14       10.11       -4.93     13.07 o 
  -3  -2  14       82.00       58.60     17.65 o 
  -2  -2  14      560.78      680.97     32.16 o 
  -1  -2  14       36.12       58.88     21.64 o 
   0  -2  14        1.92        4.49     14.72 o 
   1  -2  14       51.91        2.11     14.63 o 
   2  -2  14      113.18        2.97     25.14 o 
   3  -2  14        0.37       -8.67     19.09 o 
   4  -2  14        5.90       -7.55     20.83 o 
   5  -2  14       77.57       -9.98     24.54 o 
   6  -2  14      123.19       -3.58     25.56 o 
  -9  -1  14        3.83        4.93     15.24 o 
  -8  -1  14        1.73       -0.32     11.19 o 
  -7  -1  14       60.38       58.95     21.64 o 
  -6  -1  14       10.67        7.59     13.28 o 
  -5  -1  14        2.84       30.70     13.19 o 
  -4  -1  14      259.50      291.25     52.29 o 
  -3  -1  14      188.88      180.65     37.90 o 
  -2  -1  14        7.11       -3.49     12.09 o 
  -1  -1  14      421.32      353.93     43.52 o 
   0  -1  14      302.66      387.89     56.29 o 
   1  -1  14      216.39      295.90     30.24 o 
   2  -1  14        0.97        2.94     18.42 o 
   3  -1  14       33.07       -0.03     14.10 o 
   4  -1  14       52.62      -11.48     21.87 o 
   5  -1  14        5.17       17.66     29.82 o 
   6  -1  14        1.05        3.83     27.53 o 
  -9   0  14      111.50       20.06     18.59 o 
  -8   0  14       22.17       -0.22     12.24 o 
  -7   0  14       32.36       13.03     17.08 o 
  -6   0  14        9.40       21.57     11.16 o 
  -5   0  14       17.98       33.44     17.21 o 
  -4   0  14       73.98       88.59     17.51 o 
  -3   0  14        0.60       -1.29     16.95 o 
  -2   0  14      123.29      148.87     51.11 o 
  -1   0  14       93.36      153.44     22.99 o 
   0   0  14       13.65        7.91     15.27 o 
   1   0  14      214.43      157.75     33.31 o 
   2   0  14        5.09      -14.24     18.84 o 
   3   0  14        7.34       -1.24     15.08 o 
   4   0  14       66.67       -0.10     13.21 o 
   5   0  14      160.80        6.84     25.76 o 
   6   0  14      178.64       -1.57     20.68 o 
   7   0  14        6.30      -22.67     29.04 o 
  -8   1  14        0.16       22.83     23.12 o 
  -7   1  14      209.11      206.04     26.17 o 
  -6   1  14      122.40      118.53     15.46 o 
  -5   1  14      120.72      116.25     30.35 o 
  -4   1  14       91.71      167.65     25.62 o 
  -3   1  14      172.39      228.34     27.75 o 
  -2   1  14       82.05       90.55     23.04 o 
  -1   1  14       82.23       78.11     20.38 o 
   0   1  14      148.01      227.23     37.11 o 
   1   1  14      214.49      293.57     30.19 o 
   2   1  14        3.81        3.71     24.50 o 
   3   1  14       29.13       21.09     20.82 o 
   4   1  14      109.81        7.46     19.67 o 
   5   1  14        9.66       -7.93     20.74 o 
   6   1  14       13.47       -1.21     30.49 o 
   7   1  14       42.40        5.88     23.75 o 
  -8   2  14        6.60      -14.95     16.60 o 
  -7   2  14       66.95       81.30     21.62 o 
  -6   2  14        3.44       -3.19     10.32 o 
  -5   2  14      238.62      236.58     19.90 o 
  -4   2  14      640.52      650.04     31.98 o 
  -3   2  14      137.02      189.40     27.46 o 
  -2   2  14      517.88      665.15     32.56 o 
  -1   2  14      585.56      672.12     43.62 o 
   0   2  14      104.15       89.68     21.98 o 
   1   2  14        1.43       -0.58     13.34 o 
   2   2  14      139.51      124.40     30.28 o 
   3   2  14       26.33       32.94     21.50 o 
   4   2  14      137.12      107.20    103.59 o 
   5   2  14       78.73       -1.16     19.85 o 
   6   2  14      161.22        7.47     21.79 o 
   7   2  14        5.72       10.52     28.27 o 
   8   2  14       35.37        0.99     20.14 o 
  -8   3  14        0.10      -13.03     17.29 o 
  -7   3  14       98.83       97.59     18.16 o 
  -6   3  14      334.74      348.33     35.54 o 
  -5   3  14       23.38       28.84     16.31 o 
  -4   3  14      562.05      574.80     38.91 o 
  -3   3  14      374.46      395.18     28.22 o 
  -2   3  14      477.99      492.96     51.63 o 
  -1   3  14       76.73      100.28     21.57 o 
   0   3  14        2.95        8.73     15.03 o 
   1   3  14      186.56      251.57     27.78 o 
   2   3  14       34.60       47.52     36.52 o
[truncated: 32,202 more chars]
